# Supplementary material for: The Dynamics of Genome-wide DNA Methylation Reprogramming in Mouse Primordial Germ Cells
Source: Mol Cell. 2012 Dec 28;48(6):849–62. doi: 10.1016/j.molcel.2012.11.001 (PMC3533687; doi:10.1016/j.molcel.2012.11.001)
Supplement: Table S1. Details for all Illumina Sequencing Runs, Relates to Figure 1 — Final alignments are deduplicated for all BS-Seq samples. Unique alignments without deduplication are shown for the RNA-Seq samples. [file mmc2.xlsx]

## Sheet: Sheet2
Table S1: Details for all Illumina sequencing runs
Sierra	Sample	Type	Sequencing platform	read length	read type	raw reads	final alignments
19	E16.5m	RNA-Seq	GAIIx	40	single end	21816048	7001653
20	E11.5	RNA-Seq	GAIIx	40	single end	23673236	4203995
21	E13.5m	RNA-Seq	GAIIx	40	single end	24323790	6949927
22	E13.5f	RNA-Seq	GAIIx	40	single end	28785061	7383413
23	E16.5f	RNA-Seq	GAIIx	40	single end	25052057	8124232
295	E16.5m 1	BS-Seq	GAIIx	40	single end	29030344	18176103
296	E16.5f 1	BS-Seq	GAIIx	40	single end	30950234	19632758
297	E11.5 1	BS-Seq	GAIIx	40	single end	24859390	2316382
457	J1 1	BS-Seq	GAIIx	40	single end	32485470	20742202
458	E13.5m 1	BS-Seq	GAIIx	40	single end	34776944	21736256
459	E13.5f 1	BS-Seq	GAIIx	40	single end	29425080	14596772
510	E6.5 epi 1	BS-Seq	HiSeq	100	paired end	245586488	145460221
511	E10.5 1	BS-Seq	HiSeq	100	paired end	241241958	60031047
512	E11.5 2	BS-Seq	HiSeq	100	paired end	243402414	79538927
513	E13.5m 2	BS-Seq	HiSeq	100	paired end	244054365	91897781
514	E13.5f 2	BS-Seq	HiSeq	100	paired end	242331031	11275162
515	E16.5m 2	BS-Seq	HiSeq	100	paired end	232013149	127760318
516	E16.5f 2	BS-Seq	HiSeq	100	paired end	247637095	19158063
517	J1 2	BS-Seq	HiSeq	100	paired end	242714563	147758679
592	E10.5 2	BS-Seq	HiSeq	100	paired end	105702971	31612642
593	E9.5 1	BS-Seq	HiSeq	100	paired end	103242148	12417924
594	E9.5 2	BS-Seq	HiSeq	100	paired end	90633251	30271188
595	E6.5 epi 2	BS-Seq	HiSeq	100	paired end	105549052	56929917
