# Supplementary material for: The Dynamics of Genome-wide DNA Methylation Reprogramming in Mouse Primordial Germ Cells
Source: Mol Cell. 2012 Dec 28;48(6):849–62. doi: 10.1016/j.molcel.2012.11.001 (PMC3533687; doi:10.1016/j.molcel.2012.11.001)
Supplement: Table S2. CGI Promoters with >25% Methylation in E6.5 Epiblast, Relates to Figure 3 [file mmc3.xlsx]

## Sheet: CGI_promoter_above25_E6.5_epi.t
Table S2: CGI promoters with >25% methylation in E6.5 epi
Promoter	Chromosome	Start	End	Strand	J1	E6.5 epiblast	E9.5	E10.5	E11.5	E13.5 male	E13.5 female
Gm106-201	1	15882703	15883803	-	28.9484	25.1052	5.47945	3.07823	3.75502	1.51852	5.76923
Stau2-017	1	16510001	16511101	-	26.6267	26.4069	2.89855	10.0327	4.16667	2.43056	0
Stau2-011	1	16510002	16511102	-	26.6267	26.4069	2.89855	10.0327	4.16667	2.43056	0
Stau2-015	1	16510048	16511148	-	29.7936	28.1674	3.1746	11.3704	5	2.08333	0
Stau2-008	1	16510061	16511161	-	29.7936	28.1674	3.1746	11.3704	5	2.08333	0
Stau2-009	1	16510093	16511193	-	32.7873	31.2971	3.50877	11.7063	5.40541	2.45098	0
Ube2w-001	1	16609470	16610570	-	31.7532	27.418	5.55556	10.2381	12.4815	2.5	0
Tmem70-201	1	16654272	16655372	+	26.8694	30.8269	4.7619	11	3.38542	0.925926	0
Efhc1-002	1	20940707	20941807	+	22.494	30.17	13.4615	7.79874	7.85441	7.76377	0
Efhc1-001	1	20940769	20941869	+	20.3793	27.0184	10.6061	8.12547	7.67974	6.49102	0
AC127433.1-201	1	34235018	34236118	-	51.9389	67.1168	37.7679	26.5382	19.0553	4.2595	0
Fer1l5-201	1	36465236	36466336	+	85.0495	74.8599	54.1212	25.5137	17.9916	1.38889	0
Sema4c-008	1	36609639	36610739	-	83.5317	88.8681	29.386	16.9016	13.0676	4.24286	5
Fam178b-201	1	36739882	36740982	-	38.0757	54.1982	43.8131	33.0756	20.6902	8.39051	0
Fam178b-001	1	36739928	36741028	-	36.8852	52.849	42.9487	32.2367	20.0573	8.39051	0
Zap70-202	1	36834847	36835947	+	74.3857	84.3292	57.6923	35.4555	7.13768	10.6818	0
AC123068.2-001	1	37670104	37671204	+	83.374	79.7696	10.5263	12.3077	7.79167	3.625	23.3333
AC138386.1-002	1	38295545	38296645	+	84.2434	73.8455	44.2857	23.9431	22.0582	5.88768	0
Creg2-201	1	39707927	39709027	-	48.406	31.6726	10.2564	5.20095	1.90934	1.48248	0
1500015O10Rik-201	1	43786447	43787547	+	69.4302	65.6138	5.2381	19.5652	10.5914	5.01792	6.66667
Wdr75-001	1	45851011	45852111	+	23.7563	25.016	9.12698	6.74603	5.20732	7.98611	0
Slc39a10-001	1	46910791	46911891	-	39.5121	28.4466	0.813008	13.1536	2.92398	5.35935	6.66667
AC100561.1-201	1	53763528	53764628	-	38.7035	28.1919	13.9456	0.806452	7.52525	1.78667	3.125
Orc2l-001	1	58561853	58562953	-	23.6694	27.0052	13.2979	17.9487	18.9947	15.9848	9.09091
RP23-13C17.5-001	1	63245887	63246987	+	48.2711	76.5903	29.7349	17.5754	19.1501	4.80084	2.5
Pth2r-001	1	65356831	65357931	+	53.3379	39.9163	13.4615	6.20536	13.287	6.22222	10
Vwc2l-201	1	70771289	70772389	+	54.9169	34.4048	19.8925	6.16667	6.62879	3.29365	0
Vwc2l-203	1	70771326	70772426	+	54.7112	37.2101	17.6191	5.44118	6.07639	3.00725	0
Rnf25-006	1	74647868	74648968	-	22.9722	25.1472	3.57143	7.88954	4.60526	3.20988	0
Rnf25-001	1	74647871	74648971	-	22.9722	25.1472	3.57143	7.88954	4.60526	3.20988	0
Glb1l-004	1	75205969	75207069	-	38.2217	34.4092	0.735294	4.60145	4.18314	0.694445	0
Resp18-201	1	75274855	75275955	-	50.2116	29.4337	23.5294	12.3876	6.17945	7.81532	3.33333
Resp18-001	1	75274890	75275990	-	59.9783	40.5997	35.2941	13.3796	8.21318	6.19369	3.33333
Speg-007	1	75380275	75381375	+	74.5847	67.7088	28.2716	20.6403	15.5712	5.33189	0
Speg-011	1	75380403	75381503	+	75.2148	65.0355	27.3529	31.5997	15.0987	4.63033	0
Speg-004	1	75381087	75382187	+	76.2077	61.0025	19.8068	37.0121	13.1222	2.68934	0
Speg-003	1	75381185	75382285	+	78.0735	64.0812	18.287	32.3614	12.5959	3.59984	0
Obsl1-014	1	75484553	75485653	-	33.502	36.5058	6.98925	6.44097	4.21131	3.36825	39.1304
Obsl1-007	1	75489106	75490206	-	44.6566	45.9297	14.6237	8.86218	13.6775	5.03145	3.84615
Obsl1-008	1	75489516	75490616	-	70.8284	46.7846	30.4348	18.8816	13.8273	7.54167	5.88235
Obsl1-006	1	75489542	75490642	-	74.3064	49.2204	30	19.5714	15.9049	8.15315	6.25
Obsl1-005	1	75500155	75501255	-	37.7809	35.8782	10.9453	6.79825	9.91385	3.09211	0
Obsl1-003	1	75502927	75504027	-	34.6315	26.7243	2.83688	5.51499	15.2826	0.57041	0
Mogat1-005	1	78533203	78534303	+	56.5428	48.2634	4.7619	1.66667	7.12963	14.7222	0
Col4a3-004	1	82582496	82583596	+	47.9632	32.5465	6.83333	3.36538	13.6723	4.78395	0
Slc16a14-201	1	84931600	84932700	-	36.1767	28.7162	14.7059	3.7037	5.9265	5.55556	0
Itm2c-001	1	87789856	87790956	+	63.4044	51.011	31.3063	39.246	14.1101	3.02951	40
Inpp5d-202	1	89515951	89517051	+	78.0567	79.8906	34.7222	10.3519	11.5196	4.83193	0
Myeov2-004	1	94537041	94538141	-	27.8297	32.5895	8.73984	6.77945	12.5833	0.813008	0
Ankmy1-001	1	94799383	94800483	-	23.2064	37.9362	19.5513	4.86111	4.2735	0	0
AC132393.1-201	1	121422836	121423936	-	17.2616	33.4308	22.1687	14.4688	9.50038	2.21668	7.69231
Sctr-202	1	121902834	121903934	+	32.5179	33.5	5	3.0303	10.9084	11.4674	0
Thsd7b-003	1	131168879	131169979	+	29.5588	25.395	7.14286	2.95699	4.25084	1.06061	0
Rassf5-003	1	133096612	133097712	-	62.8562	69.988	19.9583	22.1617	8.44612	8.31633	0
Slc41a1-002	1	133723070	133724170	+	25.6011	28.5156	1.33333	2.60417	8.78788	3.56322	0
Cdk18-201	1	134036168	134037268	-	23.705	30.0652	14.5299	9.18899	7.17054	2.30496	0
Klhdc8a-201	1	134194203	134195303	+	33.698	39.1226	12.5	10.4802	7.75681	1.07143	0
Shisa4-003	1	137269927	137271027	-	65.3987	42.9437	8.33333	3.24561	0	6.34921	0
Gm4793-201	1	137480350	137481450	+	18.7296	29.9716	1.74419	1.70249	1.15885	0.79932	5.26316
Cacna1s-002	1	137948327	137949427	+	68.0903	36.2185	0	8.14815	3.57143	0.492611	0
Cacna1s-001	1	137948361	137949461	+	68.0903	36.2185	0	8.14815	3.57143	0.492611	0
Cacna1s-004	1	138000983	138002083	+	77.0488	76.2515	6.08974	23.0229	13.6851	0.510204	0
Lhx9-005	1	140738906	140740006	-	13.8625	25.8322	0	0.900901	0.396825	1.97674	0
Fam129a-005	1	153417316	153418416	+	40.6559	38.546	9.33333	8.35478	7.53852	0.275482	0
Rgs8-001	1	155499155	155500255	+	55.742	49.3499	17.735	6.70049	10.0381	0.452196	0
Acbd6-003	1	157404250	157405350	+	46.0663	33.581	11.8421	15.3672	27.1769	3.92857	0
Acbd6-002	1	157404256	157405356	+	45.1804	32.4799	11.25	14.8634	27.0915	3.85842	0
Acbd6-001	1	157404259	157405359	+	45.1804	32.4799	11.25	14.8634	27.0915	3.85842	0
Tor3a-005	1	158596761	158597861	-	32.5388	56.5877	11.3636	18.8889	7.29419	9.93231	0
4930523C07Rik-201	1	161973544	161974644	+	42.7676	35.3308	6.94444	7.14286	10.2225	0.688518	7.14286
Dnm3-002	1	164408043	164409143	-	34.1755	30.3461	16.3462	7.51773	8.60714	5.12897	0
Dnm3-001	1	164408065	164409165	-	40.9095	34.9706	17.7083	8.0303	9.78084	6.59805	0
Scyl3-001	1	165858896	165859996	+	27.9365	27.3476	10	16.5417	15.2159	2.77778	0
Mael-001	1	168168775	168169875	-	47.4901	52.7961	42.1875	30.8213	38.4964	6.50685	3.0303
Rxrg-004	1	169547440	169548540	+	68.5946	79.0163	17.6296	25.1736	12.402	6.42424	4.7619
Mpz-004	1	173088725	173089825	+	49.3063	27.0019	6.79012	14.8195	3.45528	0	0
Fcer1g-002	1	173164370	173165470	-	75.3396	85.2332	48.3796	30.836	25.7472	2.96296	0
Fcer1g-001	1	173164396	173165496	-	77.4323	85.0836	47.549	29.9446	25.5026	3.10078	0
Vangl2-005	1	173939060	173940160	-	50.7661	76.3409	37.8788	25.3673	34.0166	5.66981	0
Igsf8-006	1	174247912	174249012	+	41.145	58.3055	25.8475	11.8444	8.08545	15.2152	0
Igsf9-005	1	174410919	174412019	+	23.9547	30.4465	8.92857	12.0155	6.45833	0.310559	18.75
Igsf9-009	1	174420218	174421318	+	29.2056	37.9699	13.7838	7.28743	10.6878	3.66801	0
Tagln2-001	1	174429178	174430278	+	40.6934	33.7343	6.66667	14.5238	14.485	1.13379	0
Grem2-001	1	176851850	176852950	-	44.4358	35.8617	3.84615	19.6759	16.3178	5.69106	30
RP24-419N8.2-001	1	180847645	180848745	-	68.9398	55.934	20.1515	17.2619	9.76196	2.32459	2.5
Ephx1-001	1	182947600	182948700	-	43.3872	34.1236	7.93651	9.88372	24.9468	5.83751	0
Ccdc121-201	1	183440834	183441934	-	71.6561	60.4724	10	17.3603	9.46429	11.2872	5.26316
Tlr5-201	1	184883919	184885019	+	52.2041	36.8305	11.7424	10.5401	7.63305	5.97222	0
Mosc2-007	1	186651036	186652136	-	35.4623	39.3627	9.4697	13.2768	5.28061	0.383142	0
Mosc2-008	1	186651046	186652146	-	35.7244	39.5871	9.68992	13.5057	5.37662	0.389864	0
Mosc2-006	1	186651261	186652361	-	53.0189	52.2897	16.6667	21.1712	4.34524	0	0
Iars2-001	1	187153175	187154275	-	16.9147	25.789	7.84314	5.23256	21.1212	4.37158	0
Slc30a10-201	1	187277727	187278827	+	22.3708	27.0615	10.7143	8.36466	5.97778	2.85714	0
AC131980.1-201	1	187279347	187280447	-	31.1453	30.2932	9.66667	4.7619	7.45569	1.3435	2.7027
Lyplal1-001	1	187941089	187942189	-	29.9048	26.0203	13.9493	13.7576	7.59887	2.01135	0
D1Pas1-201	1	188790295	188791395	+	45.2006	63.8361	46.2698	42.2619	21.8223	12.5913	0
Ptpn14-001	1	191609512	191610612	+	66.2258	75.9941	19.1919	21.6231	18.8291	2.7907	0
Ptpn14-002	1	191609515	191610615	+	66.2258	75.9941	19.1919	21.6231	18.8291	2.7907	0
Ptpn14-201	1	191609551	191610651	+	64.2996	74.9938	21.0526	19.2728	18.6039	2.55319	0
Gata3-002	2	9795199	9796299	-	34.1011	35.6535	13.1667	5.37099	7.49206	2.21545	0
Itih5-001	2	10074198	10075298	+	44.3112	28.9982	18.8726	0.653595	8.24315	1.21382	17.3913
Pter-001	2	12844668	12845768	+	33.0172	27.8495	22.2222	9.68855	8.56322	2.87356	0
Pter-004	2	12844689	12845789	+	29.1422	25.6595	19.7531	8.7197	7.76042	2.60417	0
Cacnb2-201	2	14660343	14661443	+	67.0095	65.5861	31.7204	2.94118	12.8623	3.17376	0
Msrb2-001	2	19292263	19293363	+	27.3914	27.0556	1.47059	10.4651	6.98765	1.28205	0
RP23-34E4.5-201	2	19372455	19373555	+	77.7007	43.0385	5.12821	3.43137	3.7037	1.09649	0
Abi1-009	2	22895650	22896750	-	26.9223	26.0811	16.6667	3.75	5.26796	2.36893	0
Abi1-001	2	22895661	22896761	-	28.9415	26.8056	16.6667	3.44828	5.74686	2.58428	0
Psd4-007	2	24241089	24242189	+	61.1434	68.9849	27.3438	30.0856	20.7412	6.72414	0
Pax8-003	2	24330517	24331617	-	58.7995	47.4017	4.7619	4.44363	1.28571	4.38375	31.25
Pax8-008	2	24330635	24331735	-	61.3454	45.3671	16.6667	7.7381	2.69841	6.97619	29.4118
Nelf-001	2	24908875	24909975	+	46.8219	36.4631	17.6667	8.55072	2.97004	2.99663	3.57143
Nelf-010	2	24908893	24909993	+	42.9997	33.6032	16.4341	7.86667	2.72254	2.75201	3.57143
Nelf-006	2	24908904	24910004	+	42.9997	33.6032	16.4341	7.86667	2.72254	2.75201	3.57143
Nelf-008	2	24908923	24910023	+	42.9997	33.6032	16.4341	7.86667	2.72254	2.75201	3.57143
Nelf-202	2	24908926	24910026	+	42.9997	33.6032	16.4341	7.86667	2.72254	2.75201	3.57143
Nelf-012	2	24908927	24910027	+	42.9997	33.6032	16.4341	7.86667	2.72254	2.75201	3.57143
Nelf-002	2	24908933	24910033	+	40.5189	31.7364	15.3623	7.79874	2.56239	2.86797	3.57143
Nelf-011	2	24908945	24910045	+	36.2504	28.2503	11.4894	7.37654	2.27273	1.87046	3.84615
Nelf-005	2	24908955	24910055	+	33.7065	26.335	10.5882	6.86782	2.11039	1.7392	3.84615
Nelf-014	2	24910400	24911500	+	65.6878	61.9266	20	23.1206	17.31	1.90217	0
Noxa1-002	2	24950551	24951651	-	76.5746	42.9313	23.8525	13.1197	7.25446	0.510018	3.44828
Noxa1-001	2	24950569	24951669	-	76.4549	44.7477	25.0833	13.453	8.48214	0.510018	3.33333
4933433C11Rik-205	2	25069071	25070171	-	51.4391	37.5861	3.33333	9.12132	2.56892	7.08333	23.0769
Uap1l1-004	2	25219548	25220648	-	56.0847	49.8496	15.3704	10.7782	11.3919	13.9774	0
Abca2-002	2	25295828	25296928	+	79.8401	82.0557	20.9091	13.6111	18.8967	1.90755	6.66667
Phpt1-001	2	25430644	25431744	-	35.9078	25.6405	3.7037	6.83622	3.96825	1.99531	0
B230208H17Rik-201	2	25463941	25465041	-	41.0767	25.4363	16.1836	6.23492	7.42175	5.63034	0
Nacc2-002	2	25947597	25948697	-	54.8903	36.1602	17.284	9.62366	3.57143	3.86161	0
Lhx3-004	2	26058861	26059961	-	78.8492	31.0857	6.81818	4.38261	0.755814	0.212766	0
Surf4-001	2	26789348	26790448	-	27.7146	27.9535	2.71318	8.31686	10.2212	0.733333	0
Gtf3c5-004	2	28438699	28439799	-	46.6008	26.345	10.8333	10.915	12.0651	1.35629	0
Odf2-021	2	29746516	29747616	+	53.7058	76.7338	27.0833	12.8488	8.29457	3.46466	0
Cstad-001	2	30449560	30450660	+	25.9197	25.3341	3.37209	6.54762	3.38889	3.22884	0
Ptges-004	2	30785283	30786383	-	42.7193	30.0096	7.14286	8.5463	0.729167	0.740741	0
Ppapdc3-002	2	31950675	31951775	+	60.3861	49.7754	10.8333	15.8326	16.8803	5.05319	5.26316
Dnm1-010	2	32168311	32169411	-	35.9871	26.4338	9.375	10.5691	10.6667	1.94444	0
Eng-001	2	32501115	32502215	+	42.3004	49.0699	15.1515	10.2289	4.51389	4.7619	0
Eng-002	2	32501478	32502578	+	27.7829	31.9835	18.1667	16.784	2.17949	0	0
Eng-003	2	32501513	32502613	+	27.7829	31.9835	18.1667	16.784	2.17949	0	0
Sh2d3c-003	2	32596010	32597110	+	23.9468	29.2398	2.06897	7.40079	5.44521	10.2604	4.34783
Sh2d3c-006	2	32596012	32597112	+	23.8998	29.1182	2.06897	7.29656	5.37162	10.1337	4.34783
Sh2d3c-201	2	32596107	32597207	+	12.3448	25.1454	2.10526	4.52675	1.28601	9.4697	4.7619
Lmx1b-201	2	33424940	33426040	-	79.8423	66.9245	46.875	5.51103	9.89418	3.88889	0
Hspa5-007	2	34628186	34629286	+	11.5841	25.6067	6.01852	4.65116	3.33333	3.57143	0
Traf1-005	2	34816982	34818082	-	43.6177	33.3711	3.53535	10.5797	2.45098	2.28758	3.125
Traf1-003	2	34817002	34818102	-	45.0579	34.6127	3.53535	11.0606	2.55102	2.38095	3.33333
Traf1-002	2	34817005	34818105	-	45.0579	34.6127	3.53535	11.0606	2.55102	2.38095	3.33333
Traf1-004	2	34817015	34818115	-	45.0579	34.6127	3.53535	11.0606	2.55102	2.38095	3.33333
RP23-186B18.7-001	2	35079055	35080155	+	91.1309	84.1023	64.7126	29.4815	20.0952	5.5892	0
Stom-202	2	35192429	35193529	-	26.5357	25.9251	10.4444	4.72085	2.78418	3.93229	0
RP23-454A14.1-002	2	36057342	36058442	+	56.5754	30.9033	14.037	5.6	3.83787	3.1381	1.33333
RP23-354G20.4-001	2	38527057	38528157	+	47.6252	61.0416	33.5714	17.2499	17.9815	2.62821	4.16667
RP23-244N6.7-001	2	38853678	38854778	-	34.3221	27.4325	5.78947	3.88889	2.75238	4.05797	0
Rpl35-001	2	38861044	38862144	-	15.0527	31.1338	14.6667	10.5932	5.9887	4.08986	0
Zeb2-001	2	44972815	44973915	-	18.8691	30.4781	1.85185	3.78788	2.71429	0	0
Rbm43-202	2	51790583	51791683	-	39.1607	40.9164	17.5926	8.28829	10.7011	3.37753	5.88235
Nmi-006	2	51807997	51809097	-	67.0339	73.7376	36.25	18.7302	18.2485	9.49821	0
Nmi-005	2	51828390	51829490	-	50.4412	28.834	8.33333	5.95679	4.45746	0.524193	3.84615
Nmi-004	2	51828424	51829524	-	50.4412	33.2693	9.89583	7.14815	5.22894	0.235849	4.54545
Nmi-002	2	51828436	51829536	-	50.4412	34.7642	10.3261	7.84553	5.66468	0.255102	5.55556
Nmi-001	2	51828644	51829744	-	60.5745	61.0304	19	11.9136	10.6404	0.416667	10
Gpd2-002	2	57089046	57090146	+	37.7811	47.6899	11.3636	4.03101	7.04861	1.72101	0
Cytip-007	2	58012430	58013530	-	81.7671	71.9778	45.1613	31.752	28.2669	6.52174	5.26316
Tanc1-202	2	59680296	59681396	+	86.651	77.7122	41.6667	17.9588	19.495	1.58163	17.5
Wdsub1-002	2	59716121	59717221	-	26.1688	46.7336	25	10.9556	31.0185	2.18954	0
Wdsub1-012	2	59716303	59717403	-	35.3175	45.7684	23.3333	10.8125	31.6288	2.16667	0
Dpp4-002	2	62249978	62251078	-	16.3158	32.3453	7.36434	8	1.06667	2.25694	0
Cobll1-005	2	65077360	65078460	-	49.7283	30.6548	6.66667	8.69565	6.13333	4.71264	0
RP23-401G6.2-001	2	65346322	65347422	+	66.0141	63.4543	20.3125	6.31579	11.7054	17.013	0
Ppig-003	2	69559602	69560702	+	29.8965	31.6752	10.119	7.53968	9.82993	1.61549	0
4933404M02Rik-201	2	70345876	70346976	+	40.7792	34.6652	2.94118	2.29885	3.52941	5.09804	1.05263
4933404M02Rik-203	2	70345888	70346988	+	38.449	33.1667	2.77778	2.15054	3.33333	4.81482	1
Ola1-005	2	73050917	73052017	-	36.6276	44.8557	6.45161	6.39785	21.5805	1.56609	0
RP23-463K8.5-001	2	73194325	73195425	+	60.8548	79.3937	42	12.1963	8.80556	3.36257	2.77778
Ttc30a1-001	2	75819924	75821024	-	43.0147	37.5019	27.0833	14.9405	11.3726	6.81818	0
Zfp385b-202	2	77655216	77656316	-	46.0463	28.6714	9.62963	7.30994	3.20384	0.576132	0
Zswim2-001	2	83781283	83782383	-	28.3177	25.7332	9.09091	3.84615	2.79279	0	0
Zswim2-002	2	83781285	83782385	-	28.3177	25.7332	9.09091	3.84615	2.79279	0	0
RP23-387F9.2-001	2	84498236	84499336	+	52.2732	70.1108	61.9792	39.5387	60.457	29.3716	0
RP23-387F9.2-002	2	84498703	84499803	+	59.5479	73.8731	65.25	45.9987	53.1353	18.6291	0
Serping1-201	2	84614885	84615985	-	23.6625	38.6247	27.0202	7.87907	12.0903	3.64854	0
Serping1-003	2	84615185	84616285	-	38.8247	60.0351	49.0741	11.0891	7.05887	6.02803	0
Slc43a3-003	2	84775736	84776836	+	43.3586	35.1592	9.52381	15.4762	3.48214	5.97222	10.7018
Slc43a3-004	2	84775774	84776874	+	39.8498	32.0714	8.33333	13.9785	3.14516	5.42929	10.7018
Slc43a3-005	2	84775803	84776903	+	35.9278	28.5079	7.14286	13.3333	2.78571	4.84234	10.1667
Slc43a3-001	2	84775821	84776921	+	31.9486	27.3834	6.66667	11.2613	2.63514	5.04505	9.68254
Agbl2-006	2	90623217	90624317	+	43.2332	33.8162	3.42262	10.5884	4.55201	5.36155	2
Slc39a13-011	2	90908928	90910028	-	35.5217	26.8882	5.39216	3.43254	4.44444	1.62037	0
Arfgap2-001	2	91104131	91105231	+	31.1957	36.1589	6.85714	5.17804	6.44444	2.29236	0
Dgkz-004	2	91805644	91806744	-	23.0259	31.2906	6.14035	7.10317	3.79845	0.26455	0
Dgkz-013	2	91805657	91806757	-	24.8123	32.426	5.98291	6.93405	4.84849	0.258398	0
Cry2-004	2	92272449	92273549	-	49.5603	38.7803	21.7949	12.881	4.69388	0.31746	0
Alx4-001	2	93481541	93482641	+	41.0949	26.2527	0	8.09911	2.19048	1.7029	7.69231
Alx4-002	2	93481545	93482645	+	41.0949	26.2527	0	8.09911	2.19048	1.7029	7.69231
RP23-375N21.2-001	2	93797584	93798684	-	84.4693	51.484	35.8333	11.8897	11.1093	1.67735	11.1111
Ttc17-005	2	94245048	94246148	-	71.1161	40.1712	11.4943	3.87597	15.7143	3.57143	0
Prr5l-003	2	101637790	101638890	-	20.157	25.6761	2.14286	1.96721	3.32431	1.59692	0
Tcp11l1-004	2	104524323	104525423	-	57.1737	70.8118	35.3175	38.7333	16.4371	7.40741	0
Gm6306-201	2	104550832	104551932	+	28.3784	28.8738	5.76923	1.0101	1.62037	0.884354	0
Ccdc73-001	2	104725481	104726581	+	62.8737	53.6835	41.8803	40.032	32.8461	8.09689	0
0610012H03Rik-201	2	105063477	105064577	+	40.5037	52.509	6.25	16.7096	3.50575	5.43449	0
0610012H03Rik-202	2	105063499	105064599	+	39.6286	51.8726	6	16.1791	3.80556	6.89565	0
Bdnf-006	2	109531593	109532693	+	51.0318	26.6651	0	9.42262	8.01227	5.06969	0
Nop10-001	2	112101083	112102183	+	55.9623	56.7188	33.5461	20.3552	13.5297	2.17934	1.92308
Scg5-001	2	113669178	113670278	-	17.2037	32.7347	2.17391	5.35714	5.07326	2.58621	0
Rasgrp1-001	2	117168637	117169737	-	31.5923	31.4867	7.7381	6.40212	10.291	1.05159	0
Fsip1-002	2	118082592	118083692	-	35.6115	32.3429	8.97436	16.6327	14.7101	8.49673	1.5625
Fsip1-001	2	118082602	118083702	-	35.6115	32.3429	8.97436	16.6327	14.7101	8.49673	1.5625
Bmf-006	2	118370223	118371323	-	23.8912	33.7962	22.9167	4.08163	3.26087	0.326797	0
Plcb2-005	2	118537006	118538106	-	41.0024	30.2048	14.4144	4.11397	3.47222	23.6111	0
Dll4-002	2	119153274	119154374	+	69.4339	30.8124	8.68056	8.03571	10	0.476191	0
Vps39-004	2	120178745	120179845	-	33.3496	34.6761	16.129	8.96131	6.62698	1.39752	15.3846
Vps39-003	2	120178757	120179857	-	34.9376	36.3676	17.2414	9.19109	6.78862	1.46104	16.6667
Vps39-002	2	120178761	120179861	-	34.9376	36.3676	17.2414	9.19109	6.78862	1.46104	16.6667
Vps39-001	2	120178773	120179873	-	34.9376	36.3676	17.2414	9.19109	6.78862	1.46104	16.6667
Ell3-002	2	121266787	121267887	-	37.4127	31.724	6.3147	5.03623	2.35043	1.43417	0
2310003F16Rik-204	2	121281699	121282799	+	52.0147	39.609	9.72222	14.3137	15.3947	7.61278	0
Gatm-001	2	122436939	122438039	-	32.9077	25.3297	3.63636	5.50201	11.61	1.21951	0
Galk2-007	2	125690843	125691943	+	51.951	42.5541	0	3.88889	7.35294	1.67411	0
AL831764.1-201	2	126379298	126380398	-	19.1743	32.8426	13.5714	6.99187	14.1667	1.8545	0
Gabpb1-002	2	126501973	126503073	-	24.6129	33.7289	28.6905	14.1026	6.71429	0	0
RP23-189N15.6-001	2	127618124	127619224	-	13.6957	32.9758	19.9495	24.7115	18.1667	11.0417	5.22388
Fam113a-007	2	130250337	130251437	-	21.4274	27.3902	10.2778	2.58706	3.12893	2.63107	0
Oxt-001	2	130400909	130402009	+	78.4674	61.3331	16.2879	14.7727	18.4014	3.78053	0
Ddrgk1-001	2	130490295	130491395	-	33.5714	31.7423	12.0155	7.75922	9.92945	0.911458	0
Adam33-005	2	130889149	130890249	-	43.2307	34.5285	6.36364	15.2139	3.12049	4.75057	0
Adam33-009	2	130889179	130890279	-	45.0538	35.898	6.86275	15.2139	3.43254	5.30136	0
Adam33-004	2	130889181	130890281	-	45.0538	35.898	6.86275	15.2139	3.43254	5.30136	0
Adam33-003	2	130889205	130890305	-	46.5478	37.5681	7.29167	15.2139	3.1746	5.6276	0
Adam33-001	2	130889450	130890550	-	74.1574	60.1278	16.6667	24.4392	7.95873	6.94356	0
RP23-32L15.5-001	2	130984273	130985373	+	23.5039	39.5371	0	2.08333	0	2.45211	0
Fermt1-001	2	132771542	132772642	-	54.1538	37.1139	0	9.67742	12.9487	0.625	10.5263
6330527O06Rik-203	2	135882988	135884088	+	39.971	28.8447	5.55556	5.20616	5.85106	1.46205	0
Pak7-001	2	136213574	136214674	-	45.5483	27.9859	2.27273	0.833333	2.2807	2.77778	0
BX294446.1-201	2	136213595	136214695	-	45.5483	27.9859	2.27273	0.833333	2.2807	2.77778	0
Pak7-002	2	136213596	136214696	-	45.5483	27.9859	2.27273	0.833333	2.2807	2.77778	0
Pak7-003	2	136213603	136214703	-	45.5483	27.9859	2.27273	0.833333	2.2807	2.77778	0
AL928700.1-201	2	140497086	140498186	-	15.9722	25.0714	7.5	7.7381	0	0	0
Flrt3-001	2	140497105	140498205	-	15.9722	25.0714	7.5	7.7381	0	0	0
Bfsp1-001	2	143688809	143689909	-	53.8462	62.1432	26.4706	2.27273	10.6173	14.0432	0
Zfp133-003	2	144284016	144285116	+	22.8233	28.8225	17.8571	27.6003	3.85093	7.11806	0
RP23-70J9.6-001	2	144418790	144419890	+	29.1851	38.0181	27.9412	4.92363	5.91398	0.30303	0
Gm561-201	2	144418827	144419927	+	24.9117	32.6837	26.3889	4.57811	4.0404	0.282486	0
Crnkl1-001	2	145760650	145761750	-	42.484	30.8078	0	12.5	9.22619	0.271739	0
Pax1-002	2	147186661	147187761	+	26.6112	28.9112	0	0.943396	2.38994	2.40429	3.33333
Vsx1-001	2	150514996	150516096	-	79.9842	42.5705	14.2105	13.7487	5.86957	2.60037	18.75
Fam110a-001	2	151805855	151806955	-	18.6559	25.3115	23.4286	7.64069	5.89947	0.642655	0
Defb36-001	2	152429063	152430163	+	68.353	55.9336	45.8333	31.8027	22.2098	15.3444	0
Rem1-001	2	152451687	152452787	+	34.7848	27.7268	5.47619	8.34755	8.54701	1.86667	0
Rem1-002	2	152451689	152452789	+	34.7848	27.7268	5.47619	8.34755	8.54701	1.86667	0
Mcts2-001	2	152511771	152512871	+	36.9803	59.0827	18.0751	22.8454	18.2365	2.73977	0
Cox4i2-001	2	152578909	152580009	+	33.4857	30.3022	2.77778	0.944445	12.5188	1.40598	0
Cox4i2-002	2	152579830	152580930	+	34.0092	33.4737	3.64583	6.14943	10.1888	0.16835	0
Hck-002	2	152933204	152934304	+	4.50658	27.7379	0.378788	3.24675	2.25694	0.423729	0
Tspyl3-001	2	153051073	153052173	-	26.5788	29.2463	4.7619	0	0.837438	0.549451	0
Cdk5rap1-001	2	154198646	154199746	-	50.2778	50.511	22.8261	12.6389	16.8056	1.19048	10
Myh7b-002	2	155453796	155454896	+	53.5677	60.6462	21.7213	7.31639	16.3434	1.8658	3.57143
Edem2-001	2	155555111	155556211	-	30.7474	26.5048	17.5521	14.0476	10.6156	3.17967	4.16667
Uqcc-017	2	155755912	155757012	-	21.7176	25.6555	8.33333	8.95833	6.47059	2.04545	0
Uqcc-001	2	155755946	155757046	-	24.8201	28.1585	9.72222	9.9537	6.875	2.25	0
Spag4-003	2	155889934	155891034	+	53.9854	28.5426	10.7843	12.3633	11.9711	2.98771	0
Spag4-004	2	155889963	155891063	+	51.2169	26.0961	9.64912	11.127	10.8991	2.72409	0
Spag4-001	2	155889980	155891080	+	49.9365	25.3712	9.32203	11.5745	10.5832	2.64626	0
4921517L17Rik-203	2	156158596	156159696	+	81.2272	76.0547	43.8542	11.4366	19.8333	1.35119	0
4921517L17Rik-207	2	156158597	156159697	+	81.2272	76.0547	43.8542	11.4366	19.8333	1.35119	0
9830001H06Rik-202	2	156865875	156866975	-	30.5638	34.9922	25.6636	10.0331	18.0213	0.766667	10.5263
Samhd1-002	2	156960842	156961942	-	26.7725	29.7384	20.6746	3.71782	3.93162	8.87446	1.72414
Samhd1-202	2	156960858	156961958	-	27.8335	31.1911	21.7083	3.93027	4.14414	9.36073	1.85185
Samhd1-001	2	156960901	156962001	-	34.3344	39.4351	27.1905	5.11905	6.55914	11.7486	2.38095
Manbal-001	2	157192330	157193430	+	27.5672	25.5958	13.3586	15.2363	7.63471	2.66026	0
Nnat-001	2	157384846	157385946	+	57.7411	73.4518	25.8743	16.71	16.9354	4.02299	0
Nnat-002	2	157384859	157385959	+	57.9417	73.1267	25.8466	16.4979	16.4649	3.93258	0
Nnat-003	2	157384876	157385976	+	57.584	73.0308	26.5897	16.2963	16.2902	3.88889	0
Nnat-201	2	157384925	157386025	+	55.7285	72.9564	26.5897	15.7255	16.5232	3.80435	0
Blcap-004	2	157385643	157386743	-	43.6555	62.2367	38.8958	25.8456	33.6395	1.47808	0
Nnat-004	2	157385745	157386845	+	41.7135	61.6403	37.6458	27.57	33.3	0.411523	0
Slc32a1-201	2	158438868	158439968	+	45.9312	26.8717	2.08333	0.504202	2.36742	2.41682	0
Ppp1r16b-004	2	158520871	158521971	+	70.7622	68.2533	15.5449	29.26	29.2381	1.15741	0
Pabpc1l-001	2	163850186	163851286	+	76.7506	73.4671	54.1667	21.7506	14.3246	16.4015	0
Stk4-004	2	163895058	163896158	+	28.2937	25.5263	26.25	4.32099	5.17241	1.73077	0
Ctsa-202	2	164657373	164658473	+	33.9367	32.0251	13.0503	6.07143	3.76923	2.89872	0
Ctsa-015	2	164657387	164658487	+	32.2063	30.0842	12.1345	6	3.55072	3.10323	0
Ctsa-001	2	164657401	164658501	+	31.5986	28.3651	11.3388	5.625	3.35616	3.34642	0
Ctsa-016	2	164657409	164658509	+	31.5986	28.3651	11.3388	5.625	3.35616	3.34642	0
Ctsa-002	2	164657426	164658526	+	29.5258	28.0964	11.3388	5.18519	3.4507	3.44938	0
Mmp9-002	2	164778886	164779986	+	51.1526	43.641	18.7576	12.2881	7.892	14.0131	0
Slc13a3-004	2	165298599	165299699	-	42.6814	29.9272	5.97484	5.84416	11.0513	7.25564	0
Slc13a3-001	2	165298630	165299730	-	45.2319	31.586	6.2963	6.52174	12.4115	7.33154	0
RP23-19L12.10-002	2	166926570	166927670	-	78.9613	71.8777	45.8559	33.9015	18.9762	0.909091	0
RP23-19L12.10-001	2	166927226	166928326	-	56.1742	58.215	62.3932	22.0727	9.68033	2.28701	0
RP23-105M23.4-003	2	167013202	167014302	+	23.0194	25.4248	11.8687	3.81264	5.01566	6.15457	0
Rnf114-001	2	167327589	167328689	+	25.0842	44.0034	10.1562	17.4558	12.6307	1.86869	0
RP24-151H6.2-001	2	167515677	167516777	+	51.1781	57.0319	14.0351	14.1289	14.7428	6.40572	3.33333
RP24-151H6.2-002	2	167515681	167516781	+	51.1781	57.0319	14.0351	14.1289	14.7428	6.40572	3.33333
RP24-151H6.3-001	2	167601967	167603067	+	53.8498	37.5545	9.82143	3.58423	13.3073	17.402	0
RP24-151H6.3-002	2	167602036	167603136	+	49.2925	34.0121	10.7143	3.58423	10.8073	18.1122	0
Kcng1-002	2	168107136	168108236	-	54.3143	30.4505	4.28571	9.3125	5.88251	2.05575	0
Atp9a-204	2	168567721	168568821	-	27.7891	29.2796	10.2564	21.7172	12.4206	1.57895	0
RP23-321B23.1-001	2	170180861	170181961	+	69.268	47.3954	40.9091	27.0164	15.8118	2.22868	5.88235
Dok5-001	2	170556307	170557407	+	32.7724	28.2269	9.58333	11.131	4.07658	2.09402	0
Spo11-003	2	172804343	172805443	+	73.6594	52.9539	50.4167	49.2502	46.9192	5.39216	0
Spo11-001	2	172804350	172805450	+	74.757	52.233	51.2097	49.2719	46.5476	5.2381	0
1700021F07Rik-201	2	173347087	173348187	+	82.7391	78.8656	28.3871	26.6937	27.9109	12.2186	0
Npepl1-005	2	173936074	173937174	+	23.0574	25.1125	8.93519	3.89907	2.47934	8.79129	3.22581
Gnas-007	2	174108821	174109921	+	24.5915	45.3767	12.585	15.3906	15.5682	4.49556	9.09091
Gnas-009	2	174109757	174110857	+	10.3308	34.5109	22.8909	10.4194	11.7172	4.98358	0
Gnas-013	2	174109859	174110959	+	9.33097	32.8552	21.6384	11.5402	10.7407	4.84585	0
Gnas-201	2	174109936	174111036	+	9.30806	32.5433	22.2029	11.7266	10.9693	4.94087	0
Nespas-003	2	174110836	174111936	-	13.3542	35.3911	15.4762	24.914	11.6238	5.94306	0
Nespas-001	2	174120790	174121890	-	54.9144	45.7324	32.5397	35.2381	23.0776	4.48244	0
Nespas-002	2	174120837	174121937	-	54.6763	46.0159	33.5979	35.6051	23.0583	4.48244	0
Gnas-004	2	174122360	174123460	+	52.7083	53.9105	40.113	23.5147	31.1958	0.549451	0
Gnas-015	2	174152071	174153171	+	27.2129	46.3472	20.1961	10.641	4.47619	5.31988	13.8889
Gnas-001	2	174152200	174153300	+	22.0982	41.9454	23.1304	12.6133	4.6345	4.6552	15.625
Gnas-003	2	174152231	174153331	+	20.6627	41.8875	22.2131	13.1944	4.51567	4.0434	15.625
Gnas-010	2	174152258	174153358	+	18.7078	41.4122	21.8548	12.8157	4.43978	3.45238	16.6667
Gnas-002	2	174152269	174153369	+	18.9245	41.2729	21.5079	12.9229	4.77961	3.4041	16.6667
Gnas-016	2	174152524	174153624	+	14.8509	37.4378	23.4615	12.0027	6.19718	2.7439	7.14286
Phactr3-001	2	177852680	177853780	+	47.159	35.1788	4.47154	11.1855	4.37943	2.84127	0
Sycp2-003	2	178142027	178143127	-	50.1145	45.1415	40.7778	39.2804	27.3778	12.1245	4
Sycp2-001	2	178142290	178143390	-	69.6767	52.3482	55.914	38.8703	18.0208	15.3191	0
4930526D03Rik-202	2	181432021	181433121	-	59.3598	50.1391	22.471	8.29365	7.44681	0.241546	10.3448
AC140984.1-201	3	7611705	7612805	+	36.8924	46.4197	14.5833	2.43056	2.80612	9.13978	0
AL683891.1-201	3	29910301	29911401	+	28.6117	28.706	3.37209	0.555556	4.14966	0.821018	0
Lrrc34-001	3	30546691	30547791	-	14.4744	38.3965	13.6364	8.77086	12.7477	0.555556	0
Bbs7-001	3	36512299	36513399	-	22.8395	25.4078	2.96296	6.33333	1.66667	0	0
Ankrd50-201	3	38382051	38383151	-	43.2066	57.8442	1.92308	9.93386	5.80952	3.24074	0
Slc25a31-001	3	40511777	40512877	+	69.1093	46.0823	41.3842	30.5	29.8765	4.69231	0
Hspa4l-005	3	40547417	40548517	+	62.736	42.4139	15.5556	8.88889	2	5.55556	0
1700018B24Rik-201	3	48412923	48414023	-	89.8086	61.8626	40	34.8837	51.7157	5.311	0
Nhlrc3-004	3	53265805	53266905	-	25.8668	35.7925	10	20.8333	4.48718	11.3218	0
Sohlh2-001	3	54984950	54986050	+	50.6532	63.7612	41.5909	15.609	3.03819	7.18954	9.375
Pfn2-004	3	57649700	57650800	-	25.0227	36.3184	22.7273	9.87654	7.52688	0	0
Igsf10-201	3	59147981	59149081	-	4.5406	25.9935	43.75	0	11.25	0.996377	4
Rarres1-001	3	67319345	67320445	-	45.6275	25.5868	9.78261	2.73343	3.9246	1.7296	0
Schip1-202	3	68375483	68376583	+	10.2673	34.2715	6.66667	1.76471	2.40385	0.694445	0
Il12a-202	3	68494346	68495446	+	87.4112	70.0478	39.963	35.5152	19.0391	4.47404	4.54545
AC159281.2-201	3	79690628	79691728	-	75.6754	75.1068	27.0833	24.6258	19.8039	7.52801	0
Gucy1a3-202	3	81948895	81949995	-	26.0191	26.1139	2.38095	1.59176	0.490196	9.11197	0
Trim2-012	3	84109219	84110319	-	28.5185	30.7814	24.2593	7.67241	8.02778	2.98809	0
Trim2-011	3	84109268	84110368	-	30.0195	31.727	25.9921	8.09091	7.8655	3.14536	0
Paqr6-002	3	88167506	88168606	+	26.4254	33.5686	3.7037	8.46726	6.88244	1.24031	0
Paqr6-001	3	88167511	88168611	+	26.4254	33.5686	3.7037	8.46726	6.88244	1.24031	0
Paqr6-003	3	88167513	88168613	+	26.4254	33.5686	3.7037	8.46726	6.88244	1.24031	0
Paqr6-004	3	88167515	88168615	+	26.4254	33.5686	3.7037	8.46726	6.88244	1.24031	0
Paqr6-202	3	88167975	88169075	+	29.5979	32.8102	2.04082	9.89953	4.83092	1.52299	18.75
Paqr6-005	3	88169644	88170744	+	50.7486	25.0213	10.7277	1.83824	8.98578	3.73134	11.9792
Lmna-006	3	88288429	88289529	-	27.081	51.3509	2.62557	4.14473	3.06584	1.18564	0
Rusc1-201	3	88897133	88898233	-	28.0207	38.8633	18.6046	3.59147	2.42551	3.48584	0
AC161600.4-001	3	88986115	88987215	-	34.8081	52.4402	17.1171	12.8947	14.3056	4.41176	0
Fam189b-001	3	88986125	88987225	+	32.7543	49.7819	17.1171	12.7778	13.9189	4.28571	0
Fam189b-002	3	88986126	88987226	+	31.1905	48.6902	17.1171	10.4825	13.9189	4.41176	0
Fam189b-007	3	88987151	88988251	+	19.3969	26.5004	5.07937	4.48718	3.54984	9.07204	0
Fam189b-008	3	88990298	88991398	+	44.1862	52.5235	13.3681	12.4495	9.2723	5.25535	0
Fam189b-009	3	88990856	88991956	+	47.9511	50.3785	13.4354	15.5063	9.50397	4.19679	0
Fam189b-010	3	88990906	88992006	+	47.9012	50.3684	13.7153	15.9091	9.73577	4.30041	0
Pmvk-001	3	89262040	89263140	+	34.9727	27.9782	19.697	5.44695	3.02108	0.595238	0
Kcnn3-001	3	89323086	89324186	+	22.2894	26.914	3.125	3.67196	3.885	0.5	4.7619
Dennd4b-005	3	90068107	90069207	+	33.1463	27.9289	5.24691	12.963	7.81074	0.793651	0
Lingo4-201	3	94202141	94203241	+	60.3774	40.1193	6.43939	7.20588	5.18939	1.91057	0
Rfx5-008	3	94758393	94759493	+	44.5125	38.0495	18.2692	7.17172	10.2381	2.50322	8.33333
Hormad1-002	3	95362599	95363699	+	49.0045	64.7829	21.6667	39.0821	26.9286	6.20773	0
Hormad1-004	3	95362600	95363700	+	49.0045	64.7829	21.6667	39.0821	26.9286	6.20773	0
Ecm1-010	3	95538841	95539941	-	48.2453	83.0344	35.5072	18.5467	20.8815	3.65657	0
Pex11b-007	3	96439976	96441076	+	44.3236	46.3123	20	10.7489	6.75595	9.55556	0
Ankrd35-001	3	96473054	96474154	+	24.7529	29.167	24.932	1.70918	7.25238	1.32075	0
RP23-265O19.1-001	3	98745079	98746179	-	77.5201	26.8211	1.69492	4.35897	8.83478	0.64049	0
AC134871.2-001	3	102539240	102540340	-	44.9653	33.7851	13.5417	11.1818	9.64052	1.36218	15.3846
Syt6-001	3	103378154	103379254	+	42.1626	30.5835	2.15517	4.46917	0.102564	4.25908	0
AC132405.1-201	3	107080776	107081876	+	46.0176	37.0498	8.33333	3.17364	20.9175	2.70022	0
AC079042.1-001	3	107699031	107700131	-	44.7719	31.2565	13.0556	14.1281	2.19298	0.925926	0
Amigo1-004	3	107990019	107991119	+	54.6767	57.5225	19.1333	23.4295	12.5267	14.5589	0
Cyb561d1-003	3	108004030	108005130	-	65.5111	81.6529	26.3889	15.8799	4.21202	5.30303	0
Wdr47-001	3	108393197	108394297	+	24.0617	25.8142	1.21951	9.39024	4.08497	3.34936	0
4921515J06Rik-204	3	108742418	108743518	+	43.9583	31.8627	27.0833	31.5462	12.0843	2.78673	0
4921515J06Rik-203	3	108742475	108743575	+	42.8806	31.5268	26.4286	29.856	10.9996	2.84246	0
Gm9857-201	3	108743263	108744363	-	63.3221	44.1465	34.375	33.6879	10.8882	8.26191	13.0435
4930443G12Rik-201	3	108882387	108883487	+	89.7526	78.8657	34.6939	17.239	29.2049	5.89899	0
4930443G12Rik-202	3	108882417	108883517	+	89.7619	79.5944	33.3333	17.2178	29.961	6.39376	0
Ntng1-003	3	109585729	109586829	-	66.4461	45.8898	25.6944	9.55882	9.6748	3.92345	0
Tmem56-001	3	120966158	120967258	-	44.9996	35.3323	34.6154	6.37916	9.67716	0.531915	0
Arsj-201	3	126065770	126066870	+	25.4701	40.5013	7.70833	7.61438	6.75381	0.942857	0
Tacr3-201	3	134490971	134492071	+	61.7901	37.7751	5	5.14706	7.21207	15.2564	0
Nfkb1-005	3	135271134	135272234	-	51.2966	87.299	35.6322	34.7685	19.4127	2.0155	0
Dapp1-004	3	137617577	137618677	-	15.5251	39.6568	8.13954	9.79592	12.5941	0.363636	0
Dapp1-005	3	137644394	137645494	-	44.0562	41.7255	17.9487	18.8679	9.43013	0.863095	3.44828
Dapp1-002	3	137644400	137645500	-	44.0562	41.7255	17.9487	18.8679	9.43013	0.863095	3.44828
Dapp1-001	3	137644409	137645509	-	44.0562	41.7255	17.9487	18.8679	9.43013	0.863095	3.44828
Pdha2-201	3	140874609	140875709	-	71.4702	74.3651	53.7037	48.8258	30.375	6.15942	0
Gbp6-201	3	142192306	142193406	+	38.1029	35.9597	7.63889	4.88506	3.75	6.66667	0
Mcoln3-002	3	145779423	145780523	+	62.0396	45.3304	7.5	3.37121	8.42992	0.634921	0
Mcoln2-201	3	145811894	145812994	+	31.1822	33.0747	6.17284	3.06122	5.625	19.9074	0
Samd13-004	3	146348335	146349435	-	32.6468	30.5902	11.2403	0.628931	0.226757	13.08	0
Samd13-001	3	146348456	146349556	-	51.3937	45.4033	14.6465	4.81482	1.48936	16.6706	0
Ttll7-001	3	146514331	146515431	+	28.5943	33.8525	0	0.877193	8.74183	7.12652	0
Eltd1-001	3	151099851	151100951	+	42.2253	29.1037	3.75	13.7269	2.5463	1.5873	0
Ptgfr-001	3	151500494	151501594	-	64.4225	41.4987	4.33333	19.1071	6.52174	2.72487	13.6364
Gipc2-005	3	151769896	151770996	-	44.8865	44.9995	13.3333	2.78736	1.71717	0	5.76923
Dnajb4-002	3	151856667	151857767	-	23.8185	27.8133	0	9.44444	0	0.277778	0
Zzz3-202	3	152057437	152058537	+	18.9441	53.3137	57.1429	21.2164	28.257	0	0
Zzz3-004	3	152057489	152058589	+	18.1548	50.1018	53.3333	20.3323	27.2294	0	0
St6galnac5-002	3	152644916	152646016	-	40.0369	34.5348	0.571429	7.5641	7.84314	0	0
St6galnac5-001	3	152645110	152646210	-	49.487	47.2466	14.4444	10.6944	6.66667	0.679012	0
Fam110b-008	4	5724231	5725331	+	32.025	30.8927	0	4.72222	5.92593	1.0101	0
Car8-201	4	8166088	8167188	-	22.1706	27.9389	5.83333	2.8371	13.0522	0.421941	0
Fam92a-201	4	12099000	12100100	-	28.0694	25.4242	3.84615	13.7338	1.75	1.2782	0
Necab1-003	4	15076008	15077108	-	14.8224	29.6423	11.9048	9.35323	3.56771	1.23239	2.94118
Necab1-001	4	15076178	15077278	-	24.3293	38.5729	18.2927	13	5.43651	0.490196	3.22581
2610029I01Rik-201	4	21694259	21695359	-	53.6467	53.4034	39.7436	4.93827	12.3467	6.61376	0
Sfrs13b-001	4	33294966	33296066	+	54.8853	45.6016	9.92064	0	7.4495	1.57658	0
Mobkl2b-001	4	35104633	35105733	-	38.9371	29.8643	10.4575	11.7495	7.60753	1.02217	0
Dnaja1-003	4	40668183	40669283	+	30.0349	43.7992	29.5635	16.2465	4.66667	6.54075	0
1110017D15Rik-203	4	41454687	41455787	-	59.9877	46.5284	14.1667	3.89031	8.73937	3.47826	0
1110017D15Rik-204	4	41454692	41455792	-	59.9877	46.5284	14.1667	3.89031	8.73937	3.47826	0
1110017D15Rik-205	4	41454697	41455797	-	59.9877	46.5284	14.1667	3.89031	8.73937	3.47826	0
RP23-100C7.10-001	4	41585411	41586511	+	83.3322	73.8391	29.5588	15.7135	5.29915	7.60823	0
Galt-001	4	41701101	41702201	+	32.439	31.354	19.4444	15.3846	7.76942	1.678	0
Galt-004	4	41701126	41702226	+	31.6667	30.6075	18.8726	15	7.57021	1.63139	0
Sigmar1-008	4	41702930	41704030	-	30.0194	33.4684	8.11966	9.13195	3.34688	3.7037	0
N28178-207	4	42945791	42946891	+	46.6923	37.3062	12.4031	4.56029	4.49074	1.53924	0
Pigo-005	4	43032478	43033578	-	71.0899	88.2453	38.7083	20.9104	20.1052	4.00641	0
Stoml2-002	4	43042609	43043709	-	62.8622	64.3732	26.9048	17.7994	17.8046	0.604686	0
Stoml2-008	4	43042686	43043786	-	56.3674	56.579	24.1453	17.3385	15.7734	0.552105	0
Rusc2-006	4	43395321	43396421	+	48.5607	30.9421	12.037	16.0185	5.9447	0.952381	14.2857
Rusc2-007	4	43395382	43396482	+	50.6925	32.9678	14.0351	19.3333	5.9447	0.952381	15
Rusc2-201	4	43418307	43419407	+	65.8769	37.6789	24.7475	8.16327	15.7479	0.7	0
Rusc2-011	4	43418374	43419474	+	64.798	37.2027	23.3333	9.61538	14.8214	0.648148	0
Rusc2-012	4	43418429	43419529	+	59.6881	31.7839	19.9074	7.71605	13.3379	0.625	0
Rusc2-014	4	43419201	43420301	+	46.7803	26.7234	4.83871	1.88679	4.86928	0.392157	0
Rusc2-004	4	43433977	43435077	+	57.0217	59.058	41.1837	24.6273	20.0169	0.832782	0
Rusc2-015	4	43434364	43435464	+	55.4998	57.6918	39.2222	18.5585	16.7988	1.99889	0
Fam166b-004	4	43440611	43441711	-	44.1002	42.3807	2.08333	1.39752	3.84615	1.24113	0
Fam166b-009	4	43440614	43441714	-	44.0573	43.6392	2.14286	1.46104	3	1.2963	0
Ccin-001	4	43995376	43996476	+	39.6105	37.2552	12.5	11.9591	14.8677	0	0
Rg9mtd3-001	4	45308999	45310099	+	54.836	52.26	6.25	21.5361	10.5191	5.37634	0
Rg9mtd3-004	4	45309027	45310127	+	46.1596	44.304	4.54545	19.6359	8.71586	4.5045	0
RP23-423O7.4-002	4	46358287	46359387	-	24.4469	29.4459	1.66667	3.23611	0	0.448029	0
Nipsnap3a-001	4	53001290	53002390	+	48.7269	51.0774	10.6667	8.23809	2.04248	5.80808	0
Palm2-004	4	57649847	57650947	+	83.0772	55.747	25.8065	33.3532	12.0312	2.47326	0
Kif12-004	4	62831731	62832831	-	60.66	40.1857	17.8763	25.1515	24.7191	6.41966	0
Kif12-003	4	62832123	62833223	-	54.4913	37.9129	22.2222	27.3903	22.2511	7.3502	0
Kif12-002	4	62832664	62833764	-	81.8924	52.3115	28.5714	15.3571	10.3086	2.53401	0
Cntln-001	4	84529213	84530313	+	30.6648	27.5945	15.1596	16.1825	4.67593	1.33987	0
BC057079-205	4	87739533	87740633	+	13.4677	25.0689	4.7619	2.42424	1.92308	7.40741	3.84615
BC057079-202	4	87739534	87740634	+	13.4677	25.0689	4.7619	2.42424	1.92308	7.40741	3.84615
Nfia-006	4	97576724	97577824	+	76.5214	83.3433	48.3871	30.8581	8.82353	4.2381	0
Pgm2-001	4	99601019	99602119	+	40.9709	33.0812	9.05229	4.69697	8.24561	11.2121	0
Dmrtb1-001	4	107356085	107357185	-	29.5634	49.4554	33.6758	27.0493	21.3116	5.28024	0
Dmrtb1-003	4	107356735	107357835	-	68.9071	73.5361	37.6263	24.75	20.9614	4.98785	7.40741
Lrp8-011	4	107517806	107518906	+	44.5433	30.2666	13.2323	7.04411	10.8095	19.3089	0
Podn-007	4	107694031	107695131	-	84.7263	80.5369	35.4167	35.5647	17.061	5.83409	8.57143
Podn-005	4	107704842	107705942	-	55.1499	43.4682	12.5	8.33333	1.60232	2.06767	0
Gpx7-001	4	108079466	108080566	-	32.8055	35.414	0	2.30769	9.4697	4.90334	0
Gm12830-201	4	114493325	114494425	+	37.1696	31.2985	12.6389	7.39303	4.67276	3.01426	0
Gm12830-202	4	114493327	114494427	+	37.1696	31.2985	12.6389	7.39303	4.67276	3.01426	0
RP23-374N19.4-001	4	115562271	115563371	+	22.6594	25.1675	0.877193	3.37302	2.62295	1.45299	0
Rps8-001	4	116828748	116829848	-	20.0986	30.6294	12.415	3.76923	8.68227	10.625	0
Atp6v0b-003	4	117558305	117559405	-	58.0456	58.8508	6.66667	8.19444	5.85317	7.63889	0
Atp6v0b-002	4	117558399	117559499	-	36.9124	37.4602	4.86111	6.27451	3.30189	7.29167	0
Dph2-002	4	117564491	117565591	-	25.4448	26.0019	8.80953	10.6012	9.34426	0	0
Dph2-003	4	117564525	117565625	-	26.0152	26.8686	9.34343	10.9667	9.66102	0	0
Dph2-004	4	117564528	117565628	-	26.0152	26.8686	9.34343	10.9667	9.66102	0	0
Dph2-001	4	117564537	117565637	-	26.0152	26.8686	9.34343	10.9667	9.66102	0	0
Cited4-001	4	120338177	120339277	+	19.2013	27.3482	10	0.310559	0	0.971817	0
Col9a2-001	4	120710990	120712090	+	67.2253	60.716	17.8	21.9649	10.9348	3.7037	0
Col9a2-003	4	120724604	120725704	+	46.5198	34.209	0	0.550315	2.87879	1.4961	0
Oxct2b-001	4	122792507	122793607	+	46.8025	37.0396	1.78571	8.71795	3.40909	1.62791	3.84615
Utp11l-001	4	124370744	124371844	-	22.352	27.4334	13.7931	3.14465	2.16017	2.77778	0
Inpp5b-001	4	124418094	124419194	+	37.6217	28.74	8.33333	18.2979	4.96454	4.84694	0
Inpp5b-004	4	124418102	124419202	+	37.6217	28.74	8.33333	18.2979	4.96454	4.84694	0
Inpp5b-002	4	124418116	124419216	+	37.6217	28.74	8.33333	18.2979	4.96454	4.84694	0
Inpp5b-005	4	124418122	124419222	+	37.6217	28.74	8.33333	18.2979	4.96454	4.84694	0
Epha10-002	4	124562043	124563143	+	42.2313	35.759	15.9259	8.73239	21.6667	4.26995	0
Trappc3-001	4	125938569	125939669	+	21.7751	25.5071	0	4.68559	6.22626	11.8926	0
Tmem54-004	4	128783113	128784213	+	45.6403	37.548	13.1579	12.8763	6.57895	1.96485	4.7619
Hpca-007	4	128799033	128800133	-	50.1299	26.9984	5.55556	7.85384	5.44879	2.25976	0
Hpca-006	4	128799069	128800169	-	54.8535	26.0168	15	6.73186	4.76769	1.94444	0
Hpca-001	4	128799180	128800280	-	60.2252	26.8009	16.6667	7.06845	5.08554	1.73442	0
C77080-205	4	128904624	128905724	-	26.4537	36.9031	5.05051	4.20988	4.2204	1.33333	0
C77080-203	4	128905055	128906155	-	43.4175	45.0904	16.6667	9.30556	9.76062	1.07527	0
1700125D06Rik-201	4	129167434	129168534	+	42.7348	37.6747	4.01235	5.21879	6.61197	3.51351	0
1700125D06Rik-202	4	129167484	129168584	+	41.4672	36.508	3.67232	5.01526	5.95238	3.33333	0
Xkr8-001	4	132288361	132289461	-	12.605	25.7141	11.1574	8.96532	7.67642	2.93304	0
Fam76a-201	4	132476719	132477819	-	46.8286	43.882	11.9048	14.0028	15.6504	4.43529	0
Fam76a-003	4	132476724	132477824	-	46.8286	43.882	11.9048	14.0028	15.6504	4.43529	0
Fgr-003	4	132529010	132530110	+	23.7402	30.1616	1.42857	3.14286	9.22619	1.71569	0
Fgr-001	4	132529017	132530117	+	23.7402	30.1616	1.42857	3.14286	9.22619	1.71569	0
Cd164l2-002	4	132767046	132768146	+	37.3656	27.4703	23.1447	9.09072	14.0257	1.53646	0
Map3k6-001	4	132795733	132796833	+	27.4806	29.6223	5.72072	1.35659	7.6725	0.724638	0
Map3k6-002	4	132805764	132806864	+	21.3459	29.848	4.0404	5.63927	3.77778	4.77642	0
Slc9a1-001	4	132924621	132925721	+	28.7511	25.7404	16.8519	13.3007	6.08077	0.606909	25
Hmgn2-003	4	133524465	133525565	-	22.6326	31.4609	7.26496	2.99645	1.34259	2.34658	0
Ubxn11-012	4	133657485	133658585	+	23.6212	25.9403	11.4286	1.8986	13.1495	4.44444	0
Paqr7-001	4	134051612	134052712	+	61.4435	46.6504	26.8519	11.9048	10.6944	0.967262	0
A330049M08Rik-205	4	134954036	134955136	-	29.8191	25.0486	10.9259	4.39959	4.75873	3.47222	0
A330049M08Rik-201	4	134954038	134955138	-	29.8191	25.0486	10.9259	4.39959	4.75873	3.47222	0
A330049M08Rik-208	4	134954042	134955142	-	29.8191	25.0486	10.9259	4.39959	4.75873	3.47222	0
RP23-321M9.3-001	4	135181570	135182670	+	84.4307	80.3664	48.0072	30.0629	23.7225	10.129	0
RP23-321M9.3-002	4	135181689	135182789	+	82.7993	78.6641	52.0833	26.6249	24.8496	10.5137	0
RP23-321M9.3-003	4	135182168	135183268	+	79.7766	76.5169	64.4048	36.4389	25.8742	7.10199	0
Il22ra1-001	4	135283087	135284187	+	48.0746	33.0342	18.9891	17.1264	22.2336	2.44139	0
Myom3-201	4	135317435	135318535	+	49.4347	40.4839	13.6111	7.26191	12.2523	0.657895	0
Myom3-002	4	135353105	135354205	+	62.4598	60.7075	48.1482	17.5152	12.8704	0	0
Hmgcl-001	4	135501363	135502463	+	31.3418	25.6395	10.2339	8.04598	8.91758	1.82292	0
1110049F12Rik-208	4	135541753	135542853	-	16.5652	25.6268	0	8.30281	5.2459	1.9281	0
Zbtb40-002	4	136604616	136605716	-	18.3485	25.4178	10.6481	13.3333	11.6053	5.36791	0
RP23-95O23.3-001	4	136673958	136675058	-	42.6716	33.3782	9.72222	7.60417	3.10345	0	0
AL645468.1-201	4	136852522	136853622	+	79.7773	84.0386	47.037	35.6569	17.8125	13.4877	0
Rap1gap-201	4	137236618	137237718	+	28.5846	27.1867	3.24324	3.45486	2.77778	0	0
Rap1gap-204	4	137236627	137237727	+	28.3463	26.6429	3.15789	3.38435	2.7439	0	0
Ece1-003	4	137468386	137469486	+	30.5396	40.974	20.5882	7.53027	7.1918	0.601852	0
Ece1-201	4	137468497	137469597	+	19.6594	32.8957	19.5652	5.02943	5.22294	0.855181	0
Ece1-004	4	137468597	137469697	+	12.9642	29.348	11.7647	4.09286	3.48175	0.776644	0
Mul1-201	4	137991210	137992310	+	55.4115	53.5674	10.2381	18.375	10.119	3.85621	0
Arhgef10l-009	4	140137617	140138717	-	69.3053	77.5515	39.7917	35.4615	10.3003	5.51929	0
Arhgef10l-005	4	140137633	140138733	-	69.4397	74.6483	38.5965	36.943	10.3003	5.08826	0
Necap2-010	4	140634109	140635209	-	16.4906	25.1715	11.9406	12.6104	6.33693	5.09371	0
Necap2-009	4	140634157	140635257	-	22.7706	30.2243	14.6923	15.9111	7.70745	4.19192	0
D4Ertd22e-206	4	140695542	140696642	-	14.1397	30.3339	14.5833	8.78788	7.5	1.95312	0
D4Ertd22e-205	4	140695555	140696655	-	13.7226	30.9721	15	9.1195	7.68072	1.98413	0
D4Ertd22e-203	4	140695581	140696681	-	13.9419	32.1331	15.9091	9.47712	8.06962	2.04918	0
D4Ertd22e-202	4	140695590	140696690	-	14.4227	32.5187	16.9355	9.86395	8.5	2.11864	0
6330545A04Rik-201	4	140768871	140769971	+	28.2764	27.9581	17.5	0.888889	11.4079	1.77305	0
Epha2-003	4	140863809	140864909	+	56.2448	91.1331	57.5926	28.0432	16.9863	9.90381	0
Fblim1-010	4	141155847	141156947	-	13.2183	25.0064	8.60465	4.73085	6.09788	3.61702	0
Pramel1-001	4	142983331	142984431	+	46.5668	44.3811	24.6032	29.2694	23.0137	5.58002	6.25
RP23-139J21.5-201	4	147449429	147450529	-	35.3076	45.6134	35.9649	7.93103	5.53241	2.0082	0
Fbxo6-006	4	147523728	147524828	-	26.3196	29.3015	16.7901	6.25	5.71429	0.694444	0
Fbxo6-003	4	147526068	147527168	-	32.526	27.8544	34.8485	5.28455	11.3095	3.16092	0
Fbxo6-004	4	147526149	147527249	-	48.3333	39.6394	38.3333	7.8125	18.4028	4.33333	7.69231
Gpr157-001	4	149460474	149461574	+	23.8028	25.1792	4.28571	4.51977	14.569	4.08894	0
RP23-354C15.2-001	4	150052801	150053901	-	34.4885	64.747	58.4496	14.0056	13.1312	3.61111	0
Park7-004	4	150282422	150283522	-	27.7149	45.6984	24.3827	28.43	16.6766	2.90323	0
Park7-001	4	150283935	150285035	-	24.4256	26.0095	14.6104	7.80581	8.1922	4.41243	0
Camta1-012	4	150503504	150504604	-	53.6155	52.0216	14.0741	8.86525	8.17537	3.91367	10.5263
RP23-304D5.1-001	4	150749579	150750679	+	83.6457	66.8563	60.5903	29.6259	18.0449	8.6859	0
Zbtb48-006	4	151400056	151401156	-	36.6009	33.9229	10.9195	12.9598	1.97318	1.93014	0
Tnfrsf25-001	4	151489043	151490143	+	39.2944	67.1467	15.1163	9.93056	9.4	2.07547	0
Tnfrsf25-002	4	151489452	151490552	+	23.6602	51.1713	2.85714	2.2973	3.375	0.925926	0
Tnfrsf25-003	4	151489508	151490608	+	21.0361	49.8896	1.47059	1.64384	2.1519	0.238095	0
Espn-017	4	151506346	151507446	-	59.8327	34.9654	8.66667	4.57627	1.87135	0	2.85714
Gpr153-003	4	151655479	151656579	+	64.2969	42.4403	20.7265	3.47861	7.12537	2.16667	0
Rnf207-004	4	151692983	151694083	-	37.0031	36.4638	20.1754	7.42424	4.75292	4.79592	0
Nphp4-002	4	151849815	151850915	+	67.6461	42.3762	35	5.27778	15.2874	0	0
Prdm16-013	4	153708861	153709961	-	53.389	61.799	27.2619	25.7398	25.5882	4.0501	0
Prdm16-012	4	153708931	153710031	-	54.9471	62.7372	28.7179	25.2836	25.2143	3.87031	0
Prkcz-007	4	154718749	154719849	-	21.3508	28.3729	1.11111	4.10695	2.99563	2.06349	0
Prkcz-006	4	154719174	154720274	-	16.4998	26.1146	4.26829	2.38611	1.82253	3.70675	1.21951
Prkcz-005	4	154719271	154720371	-	17.5181	28.3624	5.12821	2.96395	1.9427	3.44689	1.51515
Prkcz-004	4	154719391	154720491	-	25.6502	36.2029	14.1892	4.30886	6.50124	5.57447	1.78571
Prkcz-002	4	154719781	154720881	-	51.0259	51.5395	32.2115	11.3007	11.1036	6.89626	2.5
Tmem52-001	4	154842240	154843340	+	36.0964	37.6324	6.66667	7.8125	3.00926	4.54034	10
Tmem52-003	4	154842256	154843356	+	34.4175	35.7967	6.30631	7.57576	2.85088	4.30138	9.09091
Mmp23-004	4	155026034	155027134	-	35.1998	41.0746	9.28571	2.91837	1.66667	1.43012	0
Ssu72-001	4	155077909	155079009	+	14.8048	27.1793	9.33333	6.4394	4.74074	0.637755	0
Aurkaip1-003	4	155204381	155205481	+	14.1667	30.3349	4.7619	23.8889	4.1893	2.75974	0
Aurkaip1-001	4	155204460	155205560	+	11.6667	26.2801	4.25532	18.8596	3.61429	2.617	0
Mxra8-006	4	155216032	155217132	+	56.3261	52.303	18.6842	30.4762	2.28475	2.97158	0
Agrn-001	4	155559910	155561010	-	21.6229	45.5286	5.28455	4.84726	2.61124	1.32035	0
Gm8773-201	5	5572952	5574052	+	44.7764	25.6936	11.4341	9.94463	3.71795	3.76829	0
Fgl2-001	5	20877460	20878560	+	26.7106	29.7777	10	7.15278	7.06019	0.925926	0
Pmpcb-001	5	21241959	21243059	+	19.4398	27.7579	13.7931	5.74901	16.0458	1.07143	0
AC164538.1-201	5	22252605	22253705	-	43.6122	34.1717	0	0	0	10.0575	0
Kcnh2-002	5	23835309	23836409	-	37.0526	42.9448	10.4651	2.75238	2.95556	2.87825	0
Fastk-001	5	23951005	23952105	-	28.4597	25.0413	14.5513	3.95	7.99062	7.41601	0
Dpp6-006	5	27587515	27588615	+	37.5405	32.4228	6.90476	6.5942	4.33333	4.42029	4.34783
Htr5a-201	5	28167487	28168587	+	25.9564	25.5152	5	3.25203	0.851064	0.694445	0
AC112933.2-201	5	30432526	30433626	-	28.3416	25.4419	5.74713	3.33333	2.70833	4.51754	0
1700001C02Rik-203	5	30767420	30768520	+	41.5636	44.8044	7.52688	10.6209	2.32381	1.65476	7.14286
1700001C02Rik-201	5	30767432	30768532	+	41.3507	43.824	7.29167	10.2201	2.23443	1.59112	7.14286
1700001C02Rik-202	5	30767457	30768557	+	39.376	42.4348	6.86275	9.50292	2.07483	1.53219	7.14286
Cenpa-002	5	30968150	30969250	+	18.2018	31.4714	0	1.5625	7.93197	1.38889	0
Preb-009	5	31260935	31262035	-	50.6136	55.0094	36.2121	10.6391	16.6171	2.79882	0
Preb-008	5	31260937	31262037	-	50.6136	55.0094	36.2121	10.6391	16.6171	2.79882	0
Snx17-007	5	31496216	31497316	+	31.705	36.0344	7.05128	9.85544	18.1197	6.99405	0
Supt7l-004	5	31830080	31831180	-	30.7964	45.1242	20.6349	3.84615	24.5699	0.8	0
Slc5a1-001	5	33445868	33446968	+	52.7631	40.6825	0.813008	7.58929	14.4259	3.55	0
Mfsd10-004	5	34978172	34979272	-	24.2676	44.4044	14.7059	16.9005	11.6296	1.21636	0
Adra2c-201	5	35620363	35621463	+	46.6696	29.2165	17.5926	15.1134	12.9537	5.0348	0
AC084071.1-201	5	38712033	38713133	-	89.7835	68.6555	65.3846	36.6279	21.4214	3.93424	16.6667
Gm16401-201	5	44490681	44491781	+	36.7761	39.2512	7.22222	6.99187	1.31579	0	0
Pcdh7-202	5	58111939	58113039	+	63.0595	37.3832	14.8148	15.7014	3.94737	2.78822	0
Pgm1-001	5	64483175	64484275	+	30.1639	38.1846	4.68085	11.8926	7.38737	3.72745	0
Tbc1d1-006	5	64563793	64564893	+	54.7944	60.164	11.5385	11.5476	13.1313	7.92857	0
Tlr6-201	5	65351174	65352274	-	86.4329	66.6635	26.8817	11.2613	24.4241	2.95918	9.09091
Nsun7-002	5	66651398	66652498	+	45.8802	34.8891	14.8765	29.7126	4.23077	4.60554	0
Gnpda2-007	5	69983428	69984528	-	31.5006	26.1929	14.693	7.13675	9.19861	3.26171	16.6667
Gnpda2-002	5	69983432	69984532	-	31.5006	26.1929	14.693	7.13675	9.19861	3.26171	16.6667
Gnpda2-001	5	69983476	69984576	-	36.9312	31.0179	15.8854	8.18628	9.62185	3.93324	21.4286
Ociad2-001	5	73729732	73730832	-	37.4225	35.4482	35	13.0593	7.36111	3.05323	0
Cwh43-001	5	73796315	73797415	+	39.8327	31.3276	16.6667	5.85586	5.98291	9.29167	0
Spata18-202	5	74059829	74060929	+	62.6898	61.8786	27.3759	13.9617	14.9901	2.90859	0
Usp46-005	5	74428516	74429616	-	75.1085	86.4903	37.037	18.4	33.7963	4.1585	0
AC115823.1-003	5	74488085	74489185	+	24.2467	30.5177	20.4167	14.727	9.74843	8.21138	4.54545
AC115823.1-001	5	74488102	74489202	+	23.1578	27.9925	17.8125	14.4397	8.64198	8.01587	4.34783
AC115823.1-002	5	74488108	74489208	+	22.5226	26.5235	15.1613	14.3601	8.80503	8.21138	4.34783
Nmu-001	5	76792713	76793813	-	44.2795	25.5325	9.01639	8.77042	2.19048	5.68075	0
Aasdh-013	5	77305592	77306692	-	72.1356	79.9991	38	29.5977	32.4762	6.94885	0
Hopx-003	5	77524178	77525278	-	36.1473	30.3514	6.89655	4.18115	8.50242	5.28169	3.84615
Hopx-002	5	77524200	77525300	-	36.1473	30.3514	6.89655	4.18115	8.50242	5.28169	3.84615
Hopx-001	5	77544081	77545181	-	53.3854	56.7482	31.2925	21.8209	12.3031	1.33739	0
Ereg-201	5	91502643	91503743	+	50.2326	42.9385	23.1333	6.13636	5.84431	0.881834	0
AC121915.1-201	5	97820436	97821536	+	51.6992	62.7964	64.3678	53.4262	24.4709	5.90785	0
AC121915.1-202	5	97820459	97821559	+	51.6992	62.7964	64.3678	53.4262	24.4709	5.90785	0
AC121915.1-203	5	97820466	97821566	+	51.6992	62.7964	64.3678	53.4262	24.4709	5.90785	0
Prkg2-001	5	99466270	99467370	-	35.7469	26.5766	15.6863	7.15517	6.09438	8.77049	5
Tmem150c-001	5	100588727	100589827	-	77.0862	70.6938	24.5238	22.0139	13.6341	4.46886	25
AC161510.1-001	5	101276086	101277186	-	66.2121	38.9988	18.4211	7.40741	13.5714	0.555556	0
Arhgap24-001	5	102909410	102910510	+	39.6542	50.3972	21.6216	10.7407	8.8141	1.50963	0
Arhgap24-002	5	102909549	102910649	+	29.5509	35.6867	25	10.2041	8.04688	2.37288	0
Arhgap24-202	5	102909572	102910672	+	27.704	33.9301	26.25	9.80392	7.57353	2.22222	0
1700016H13Rik-202	5	104084929	104086029	-	38.6673	46.5819	19.697	13.7535	5.7725	6.65432	4.7619
Nudt9-002	5	104474325	104475425	+	55.4762	47.281	58.6957	17.5833	26.4223	3.35317	0
Nudt9-003	5	104474545	104475645	+	35.8293	28.5833	34.375	17.0922	17.5663	2.06989	0
Hfm1-003	5	107355177	107356277	-	30.1905	25.3094	58.3333	16.3183	10.765	2.33831	0
Hfm1-001	5	107355240	107356340	-	34.4277	30.5596	58.3333	18.8458	14.2754	2.90123	0
Brdt-001	5	107759178	107760278	+	63.3955	49.3655	34.6154	47.9365	35.6184	10.0685	0
Brdt-003	5	107759194	107760294	+	63.3955	49.3655	34.6154	47.9365	35.6184	10.0685	0
Brdt-004	5	107759211	107760311	+	63.8419	50.5253	37.8049	48.6679	35.3314	10.4667	0
1700013N18Rik-201	5	108258272	108259372	+	46.7708	85.7052	30.3571	33.5354	26.875	1.26984	0
Idua-001	5	109088350	109089450	+	23.2983	27.2854	10.4938	14.6296	7.63889	0.434783	0
P2rx2-201	5	110772131	110773231	-	31.4913	40.4077	2.94118	6.07448	9.98016	3.07018	0
Cmklr1-004	5	114093512	114094612	-	55.9861	63.4875	25.7576	25.12	11.1134	9.89868	6.66667
Svop-005	5	114492790	114493890	-	73.0972	67.2457	34.6286	17.5899	19.5392	11.5982	0
Trpv4-004	5	115086170	115087270	-	48.2063	57.4564	24.8974	16.9949	9.08525	4.47959	2.7027
Oasl1-001	5	115372249	115373349	+	71.785	73.2434	9.52381	24.1534	10.9874	2.99708	0
Oasl1-002	5	115372273	115373373	+	70.1824	72.4858	11.3636	23.9388	10.6735	2.99708	0
Oasl1-003	5	115372431	115373531	+	67.5992	74.1483	12.069	16.1272	14.816	2.04106	0
Oasl1-004	5	115372444	115373544	+	67.5992	74.1483	12.069	16.1272	14.816	2.04106	0
Cabp1-002	5	115635965	115637065	-	46.4796	44.8076	21.6981	13.1206	9.38109	3.7788	0
Cabp1-003	5	115636030	115637130	-	44.162	42.7994	20.9091	13.1206	5.45455	2.70353	0
Cabp1-001	5	115636217	115637317	-	35.4422	35.8001	17.5926	10.5975	5.24691	2.65476	9.09091
Pxn-006	5	115965364	115966464	+	35.7823	67.5544	28.4483	37.39	17.8825	8.43156	0
Ccdc64-009	5	116102890	116103990	-	17.4184	28.1028	5.96045	2.00893	2.33333	4.40891	0
Ccdc64-004	5	116102895	116103995	-	17.4184	28.1028	5.96045	2.00893	2.33333	4.40891	0
Cit-016	5	116295370	116296470	+	25.3721	40.0832	18.7838	5.09615	7.80087	13.4245	0
Cit-012	5	116295470	116296570	+	27.7691	50.6397	26.0476	5.3	8.58095	13.1803	0
Cit-013	5	116356479	116357579	+	35.1424	45.269	7.69231	4.33248	11.9968	0.198413	0
Cit-002	5	116357653	116358753	+	60.6778	47.7318	7.77778	5.54563	2.5332	1.78114	0
RP23-400O10.5-001	5	116533153	116534253	-	66.9883	52.5474	13.0357	7.97941	9.5122	5.7598	0
Taok3-004	5	117582624	117583724	+	75.1617	90.1029	44.1176	40.9127	14.1814	4.54598	0
Taok3-006	5	117582627	117583727	+	75.8714	90.3331	41.6667	39.7094	14.7134	4.4161	0
Taok3-005	5	117582650	117583750	+	75.8714	90.3331	41.6667	39.7094	14.7134	4.4161	0
Vsig10-004	5	117798919	117800019	+	80.4499	74.9287	31.0303	27.3239	35.0513	7.70408	25
Dtx1-002	5	121145312	121146412	-	61.0497	44.8806	37.8788	13.8241	20.1456	1.61048	4.16667
Cux2-005	5	122497800	122498900	-	40.9094	25.9118	2.96296	2.04998	0	0.537634	0
Gpn3-004	5	122822994	122824094	+	35.9322	59.7929	0	12.2365	19.4444	5.11628	0
P2rx7-004	5	123093018	123094118	+	52.3189	62.7789	52.2222	11.6131	15.2031	3.88502	0
Kdm2b-016	5	123338489	123339589	-	64.2326	81.9177	27.0833	19.4733	29.6333	4.51247	0
Kdm2b-013	5	123402415	123403515	-	32.692	26.1716	7.71144	6.14286	11.1932	10.199	0
Lrrc43-001	5	123938334	123939434	+	37.3851	25.9943	19.0476	7.22222	2.15054	2.77778	7.69231
Lrrc43-002	5	123938336	123939436	+	37.3851	25.9943	19.0476	7.22222	2.15054	2.77778	7.69231
Abcb9-006	5	124529729	124530829	-	90.6104	82.6522	24.1667	26.2571	14.6118	7.61006	0
Tctn2-001	5	125047758	125048858	+	23.6863	25.7252	5	3.03704	8.65162	1.39752	0
CAAA01224611.1.25106.2-201	5	125205349	125206449	-	31.0006	42.8536	5.7377	3.28767	2.08823	0	0
Scarb1-010	5	125764429	125765529	-	32.7729	47.2759	11.7521	8.12925	14.1122	2.66608	0
Scarb1-009	5	125784812	125785912	-	30.5917	45.7215	10.8974	8.37418	7.09317	1.875	0
Piwil1-201	5	129241121	129242221	+	78.2554	55.3991	49.5238	29.4444	19.4135	4.87426	4
Caln1-002	5	130844346	130845446	+	77.9929	55.9693	29.1667	29.5946	14.5437	0.877193	45
Wbscr28-201	5	135382503	135383603	-	22.4038	31.1351	8.84058	12.152	3.56322	2.30769	2
Mlxipl-009	5	135608480	135609580	+	71.3145	48.264	12.9032	6.79667	10.1061	6.22783	0
Mlxipl-010	5	135608501	135609601	+	70.1193	49.0949	13.3333	6.92253	10.3042	6.35238	0
Trim50-202	5	135828166	135829266	+	66.6101	60.8322	22.3684	8.76543	7.64815	0.689655	0
Tmem120a-004	5	136212360	136213460	-	60.9312	80.2556	43.3636	17.736	20.1814	5.57481	1.66667
Hspb1-001	5	136362789	136363889	+	25.0278	35.9462	8.15217	0.925926	7.20339	2.96296	0
Srcrb4d-007	5	136441644	136442744	-	46.1927	49.5242	19.5946	9.27464	9.56446	3.21719	0
Dtx2-001	5	136469670	136470770	+	31.8989	34.987	5.55556	4.44444	7.2327	2.38095	0
Dtx2-002	5	136469681	136470781	+	30.22	33.1773	5.30303	5.20833	6.84524	2.72436	0
Dtx2-003	5	136469714	136470814	+	27.7387	30.067	4.96454	4.62963	6.98925	2.87356	0
Dtx2-004	5	136469728	136470828	+	27.7387	30.067	4.96454	4.62963	6.98925	2.87356	0
Dtx2-005	5	136469747	136470847	+	24.5839	26.2953	5.07246	4.54545	8.33333	2.87356	0
Dtx2-007	5	136469752	136470852	+	23.5151	25.1684	5.07246	4.46429	7.9602	2.77778	0
AC080158.1-201	5	136749866	136750966	+	20.7898	43.5916	32.9114	19.3703	15.3461	2.68199	0
Znhit1-001	5	137463791	137464891	-	40.2734	58.1493	21.761	4.6627	2.30357	6.80272	0
Gnb2-010	5	137970904	137972004	-	58.2112	54.0062	33.2812	10.7143	8.98254	15.7281	0
Gnb2-007	5	137970948	137972048	-	56.8867	50.2804	35.5	8.82353	7.76502	15.0588	0
Gnb2-009	5	137970990	137972090	-	52.6933	44.8321	37.1795	7.14286	7.3251	15.3578	0
Pcolce-008	5	138049320	138050420	-	10.7004	40.2918	7.00758	5.1264	2.10261	6.44444	0
Irs3-201	5	138086842	138087942	-	45.2269	42.9066	14.4144	14.0108	3.1746	7.13699	0
Mcm7-001	5	138613550	138614650	-	28.0986	30.6974	4.32099	10.5442	14.6189	5.31102	7.69231
BC037034-209	5	138703322	138704422	-	74.1694	59.6467	19.4444	15.3236	10.3791	0.744048	10
A430033K04Rik-201	5	139063117	139064217	+	30.0526	26.2571	15.2778	15.9722	2.59177	4.59184	0
A430033K04Rik-202	5	139063122	139064222	+	30.0526	26.2571	15.2778	15.9722	2.59177	4.59184	0
Gper-001	5	139898105	139899205	+	82.655	85.9169	58.3333	5.24691	4.5977	6.72414	0
Zfand2a-002	5	139960371	139961471	-	17.8003	27.7314	30	10.1103	10.5676	3.69458	6.25
Zfand2a-001	5	139960403	139961503	-	17.8352	28.4809	30.6122	10.4167	10.8831	3.82653	6.66667
AC137511.1-002	5	140684496	140685596	+	60.5619	70.9613	13.3333	3.07018	6.63265	0.454545	0
AC110253.1-201	5	141199068	141200168	+	93.0952	76.1901	21.8293	11.3609	12.8896	5.76029	0
Amz1-001	5	141199081	141200181	+	93.0952	76.1901	21.8293	11.3609	12.8896	5.76029	0
Papolb-001	5	143005930	143007030	-	33.3187	34.2426	30.2239	18.0419	5.91225	2.0122	0
D430018E03Rik-201	5	143639952	143641052	-	86.6887	85.5373	32.8889	24.5147	12.7516	7.23145	0
Rbak-201	5	143942322	143943422	-	30.1889	31.7197	11.5942	18.8043	9.18915	1.72101	0
Grid2ip-001	5	144124587	144125687	+	56.307	35.3538	12.5	6.66667	2.33766	1.07692	0
Grid2ip-201	5	144133607	144134707	+	50.1349	41.0429	29.1667	18.3567	15.0222	0.813953	6.66667
AC136746.1-202	5	144518194	144519294	+	49.6782	48.1594	11.5926	18.8333	12.7299	2.88462	0
Wasf3-001	5	147195561	147196661	+	67.1308	59.8681	17.284	7.18468	16.8155	9.98339	0
Gpr12-201	5	147396715	147397815	-	40.6919	38.5668	13.8889	3.13232	6.61017	8.89573	0
Rpl21-001	5	147643466	147644566	+	26.6662	31.0206	12.0968	9.71354	7.06481	1.63138	0
Mtif3-006	5	147775219	147776319	-	28.9617	25.5152	18.1532	9.58333	8.60544	1.16987	11.5385
Mtif3-004	5	147775225	147776325	-	29.4444	25.9629	18.6574	9.75758	8.76191	1.1897	11.5385
Mtif3-002	5	147775261	147776361	-	29.4444	25.9629	18.6574	9.75758	8.76191	1.1897	11.5385
Mtif3-001	5	147775263	147776363	-	29.4444	25.9629	18.6574	9.75758	8.76191	1.1897	11.5385
Mtif3-003	5	147775273	147776373	-	29.5402	26.1797	19.7549	9.93827	9.09254	1.23144	11.5385
Mtif3-005	5	147775276	147776376	-	30	27.1676	20.9896	10.1258	9.44911	1.27622	11.5385
AC107720.1-001	5	149631343	149632443	+	85.6025	37.7804	15.2083	18.6728	6.12994	5.77706	0
Katnal1-003	5	149740796	149741896	-	49.7384	37.0422	0	5.69358	3.87626	6.38298	0
AC158782.5-001	5	149769854	149770954	+	28.0882	28.7593	11.9048	4.23712	8.65385	2.35294	0
Katnal1-007	5	149806623	149807723	-	34.4663	26.0014	5.05952	9.04372	8.48073	18.5298	2.27273
Katnal1-010	5	149806691	149807791	-	41.2991	34.8406	5.38194	9.42424	9.12281	16.5728	0
Katnal1-009	5	149806699	149807799	-	41.2991	34.8406	5.38194	9.42424	9.12281	16.5728	0
6330406I15Rik-201	5	150213324	150214424	+	56.8027	40.0016	7.19697	1.76282	5.41925	2.89901	6.25
6330406I15Rik-203	5	150213347	150214447	+	56.8027	40.0016	7.19697	1.76282	5.41925	2.89901	6.25
D730045B01Rik-201	5	152171647	152172747	-	24.4905	49.0253	26.3158	14.7917	20.4571	0	8.69565
Ccdc132-201	6	3447405	3448505	+	26.981	25.9073	25	9.8374	9.84849	4.34109	0
Tfpi2-201	6	3918275	3919375	-	51.9956	46.3621	5.71429	7.91667	4.84127	0.348432	0
Sgce-003	6	4696919	4698019	-	29.6785	52.5746	30.7986	33.6753	54.1313	4.02164	52.1277
Sgce-005	6	4696937	4698037	-	30.207	52.2554	31.8193	34.1176	54.9376	4.14118	54.2553
Sgce-008	6	4696963	4698063	-	31.001	52.3741	32.5402	35.319	55.2658	4.05244	54
Sgce-006	6	4696980	4698080	-	32.2006	52.3023	32.1714	36.026	54.9565	3.80398	54
Sgce-201	6	4697000	4698100	-	32.7751	52.4663	33.1134	36.5494	55.2139	3.77621	51.9231
Sgce-007	6	4697057	4698157	-	33.6513	53.0367	34.2908	39.1183	56.9215	4.0151	46.5517
Sgce-001	6	4697104	4698204	-	35.5076	54.2999	34.9653	39.9259	57.2654	4.50355	46.5517
Ica1-002	6	8728387	8729487	-	33.9506	28.0798	0	11.828	7.42857	0.378788	0
Ica1-003	6	8728388	8729488	-	33.9506	28.0798	0	11.828	7.42857	0.378788	0
Thsd7a-002	6	12505013	12506113	-	73.646	68.6536	34.9621	24.5012	29.965	3.20827	0
St7-020	6	17789537	17790637	+	35.3704	46.7744	69.5652	26.3636	24.4814	4.77867	0
St7-021	6	17789556	17790656	+	35.3704	46.7744	69.5652	26.3636	24.4814	4.77867	0
Aass-004	6	23082816	23083916	-	55.2649	36.2954	12	12.5298	0.438597	4.01709	0
Aass-001	6	23082886	23083986	-	66.1123	48.782	19.6078	15.6622	0.555556	5.05376	0
Kcp-003	6	29445814	29446914	-	37.1808	36.3376	3.83598	5.25694	1.43353	1.11111	0
AB041803-202	6	31168333	31169433	-	36.2708	30.0936	3.33333	3.15556	7.0398	1.44492	0
Stra8-201	6	34869960	34871060	+	52.1698	63.4817	54.1667	22.1137	14.3357	1.64729	0
Stra8-002	6	34870014	34871114	+	54.4794	65.1484	54.1667	24.2517	12.9357	1.64729	0
Mtpn-001	6	35489788	35490888	-	30.9524	30.7252	18.0769	8.71795	8.98374	4.05303	0
Ndufb2-001	6	39541573	39542673	+	21.603	29.1022	10.9563	13.0321	11.9246	1.46727	0
Ndufb2-002	6	39541582	39542682	+	20.2092	27.3665	10.4427	12.1536	11.6852	1.36608	1.06383
Ndufb2-004	6	39541584	39542684	+	19.7838	26.778	10.2821	11.8864	11.4312	1.33538	1.04167
Ndufb2-005	6	39541587	39542687	+	19.5777	26.4931	10.2821	11.7572	11.3082	1.32055	1.02041
Mrps33-001	6	39760887	39761987	-	32.5204	28.8375	14.0351	8.95522	6.52778	1.82149	0
Nobox-201	6	43259461	43260561	-	62.4079	55.7143	29.798	20.2083	11.3492	2.04082	0
RP24-124B23.4-201	6	48577461	48578561	+	47.9418	43.7202	16.6667	1	1.66667	0	0
Stk31-201	6	49344603	49345703	+	33.5511	31.2747	73.6364	14.4068	10.4717	5.10437	0
Osbpl3-010	6	50406044	50407144	-	24.6933	27.6414	9.12698	14.9747	3.24675	2.02381	30
Osbpl3-009	6	50406060	50407160	-	25.3698	28.1631	9.27419	15.0521	3.33333	2.08333	31.5789
Osbpl3-001	6	50406069	50407169	-	26.4571	29.0518	9.74576	15.7924	3.47222	2.17949	33.3333
Osbpl3-005	6	50406100	50407200	-	28.4922	30.3584	10.6481	17.2024	3.73134	2.36111	40
RP23-103L13.10-003	6	52150123	52151223	+	38.5766	29.997	2.5	2.04918	0	12.6995	0
Scrn1-001	6	54516383	54517483	-	25.3489	27.3975	0	3.00926	1.78571	1.62602	15.3846
Herc3-008	6	58856256	58857356	+	54.5099	46.5027	35.3175	31.642	22.6396	0.478226	0
Nap1l5-201	6	58856983	58858083	-	51.4153	66.9848	34.1146	31.1818	23.0303	3.44364	0
Tacstd2-201	6	67485600	67486700	-	24.0445	26.9574	4.38596	2.03125	5.55556	0	0
Reep1-001	6	71656555	71657655	+	55.4768	57.3977	13.7634	8.61905	20.7423	4.56349	7.14286
Rnf181-011	6	72310961	72312061	-	37.2973	43.6186	14.0625	6.86782	10.0538	4.47531	10
Htra2-006	6	83005167	83006267	-	18.8849	27.6905	9.92754	9.56522	4.90741	12.0621	0
Dysf-003	6	83957584	83958684	+	37.3091	37.8748	11.8182	14.1787	7.76455	1.60256	0
Gm5878-201	6	85075988	85077088	-	32.0576	28.1652	8.97436	5.76923	4.81358	3.3157	2.22222
Gm5878-202	6	85076019	85077119	-	35.585	29.7038	10.6061	4.47761	5.58097	3.83673	2.22222
Spr-201	6	85087712	85088812	-	23.112	28.5276	4.48718	7.29167	4.42547	0.724638	0
Noto-201	6	85372880	85373980	+	62.062	44.1206	4.89583	7.57576	12.3188	0	0
Figla-201	6	85966185	85967285	+	74.1326	65.1544	34.9534	23.6552	30.3976	9.21986	17.5
Rab43-003	6	87759651	87760751	-	80.9312	62.7986	27.6515	10.0641	21.2743	7.60771	0
AC122521.1-201	6	90275079	90276179	-	34.6886	26.0205	3.40909	5.22436	3.06122	2.4359	0
Ccdc37-006	6	90377438	90378538	-	28.1376	28.0007	13.6012	10.1349	4.42857	3.66667	4
Iqsec1-201	6	90713716	90714816	-	41.6686	57.6904	4.34783	12.632	7.48188	2.60417	0
Fam19a4-201	6	97010307	97011407	-	14.2857	28.2718	7.36434	10.1724	4.67909	4.80159	0
Arl6ip5-001	6	97159683	97160783	+	21.6944	40.9616	8.82353	12.7315	2.81285	6.55864	0
Frmd4b-004	6	97437697	97438797	-	40.9553	27.247	6.03448	4.80263	3.28912	0.757576	0
Frmd4b-003	6	97437699	97438799	-	41.0494	27.2762	6.14035	4.86667	3.33678	0.767544	0
AC122929.1-201	6	99674765	99675865	+	72.338	41.3825	15	2.38095	8.69565	0	0
Chl1-202	6	103459870	103460970	+	35.3686	27.2678	6.66667	2.5	8.33333	1.40625	0
Cpne9-001	6	113231301	113232401	+	33.2632	32.714	18.3	10.5263	6.8373	4.27778	0
Cpne9-003	6	113231304	113232404	+	33.2632	32.714	18.3	10.5263	6.8373	4.27778	0
Cpne9-006	6	113231329	113232429	+	30.2393	30.245	16.3393	9.52381	6.21573	3.88889	0
Cpne9-007	6	113231333	113232433	+	29.3499	29.3555	15.7759	9.23077	6.03291	3.77451	0
Cpne9-005	6	113231358	113232458	+	26.1304	26.8025	15	8.33333	5.86054	4.02381	0
Cpne9-008	6	113231359	113232459	+	26.1304	26.8025	15	8.33333	5.86054	4.02381	0
Ttll3-009	6	113341452	113342552	+	22.9646	29.8477	9.78261	1.21528	6.93834	0.769231	0
Ttll3-201	6	113341491	113342591	+	20.5889	28.0362	8.65385	1.08025	6.79529	0.689655	0
Jagn1-001	6	113391563	113392663	+	38.4791	32.7022	9.41177	9.8355	2.38333	6.23706	11.1111
Irak2-001	6	113587461	113588561	+	30.7721	36.5923	22.4868	14.1927	8.02817	16.2344	0
Irak2-002	6	113587482	113588582	+	30.396	35.6165	21.7949	13.7626	7.80822	15.8072	0
Irak2-004	6	113587522	113588622	+	28.4903	32.5852	19.4064	12.2748	7.03704	14.3018	0
Slc6a11-201	6	114080235	114081335	+	28.221	26.7665	11.1667	9.20139	22.2917	1.51515	0
Alox5-201	6	116411096	116412196	-	41.223	32.7533	23.5632	4.21875	9.83901	1.90596	0
Zfp422-001	6	116578917	116580017	-	34.3857	28.1279	14.6825	10.1207	6.94218	1.41509	0
Zfp239-001	6	117812095	117813195	+	21.8398	28.7082	8.33333	8.94309	14.7487	3.23202	0
Zfp239-002	6	117812102	117813202	+	22.3045	27.7091	8.33333	6.66667	15.1084	3.30228	0
Ankrd26-201	6	118512174	118513274	-	21.6242	25.1554	18.5185	8.21583	6.50376	0.416667	0
Mical3-005	6	120907641	120908741	-	94.7439	87.8587	20	26.6021	11.4844	10.5208	6.89655
Mical3-004	6	120908553	120909653	-	83.0287	83.6051	35.7759	29.2596	15.3436	6.81548	5.30303
A2m-201	6	121585245	121586345	+	41.3244	42.911	19.2308	5.16484	8.60215	0.862069	0
Spsb2-201	6	124757679	124758779	+	50.7656	37.8363	16.6667	11.9949	9.83894	1.14478	0
Acrbp-004	6	124998965	125000065	+	35.5087	33.1983	7.14689	14.9107	9.08456	0.606061	3.44828
Acrbp-001	6	124998977	125000077	+	35.5087	33.1983	7.14689	14.9107	9.08456	0.606061	3.44828
Acrbp-003	6	124998985	125000085	+	35.4753	32.8492	7.73224	14.6491	8.78175	0.584795	3.33333
AC164563.2-201	6	124999771	125000871	-	38.7753	36.3991	11.0169	17.7049	6.03373	0.497513	3.57143
Iffo1-001	6	125094259	125095359	+	36.3228	36.9565	2.79279	15	3.73984	6.16029	0
Iffo1-202	6	125094262	125095362	+	36.3228	36.9565	2.79279	15	3.73984	6.16029	0
Iffo1-002	6	125094269	125095369	+	36.3228	36.9565	2.79279	15	3.73984	6.16029	0
Iffo1-009	6	125098025	125099125	+	72.3077	73.7324	14.9573	6.13622	11.4753	3.80704	0
Iffo1-011	6	125098546	125099646	+	65.4561	67.9257	15.2837	6.143	14.2882	3.99314	0
Vwf-007	6	125552568	125553668	+	49.4303	28.6293	16.0544	8.32804	11.2429	5.15027	0
Kcna1-201	6	126595719	126596819	-	32.7389	25.4729	10.2941	8.38798	3.22751	3.73333	3.57143
Fgf6-201	6	126964604	126965704	+	78.4089	53.9097	16.6667	21.1538	13.0625	11.045	0
Mansc1-001	6	134582406	134583506	-	27.8331	27.5349	3.33333	6.86787	9.78912	4.42656	0
AC124590.2-001	6	135681888	135682988	+	86.359	83.4941	48.4277	41.4352	24.3078	11.6626	0
Pyroxd1-001	6	142293174	142294274	+	25.3782	26.9711	16.4855	8.90906	7.01997	2.2575	0
Pyroxd1-002	6	142293198	142294298	+	24.6531	26.2219	16.1348	8.82464	6.8006	2.22222	0
Pyroxd1-003	6	142294456	142295556	+	27.1536	26.6323	5.20833	4.22078	0	3.5812	0
RP23-361O2.1-002	6	142362041	142363141	+	60.3078	30.1617	0	2.27273	3.00926	0	0
AC132955.1-201	6	143169868	143170968	-	83.0152	82.749	62.3984	38.9719	26.7249	12.763	0
Bcat1-002	6	145024604	145025704	-	28.4439	37.1597	40.9091	11.9048	3.22581	5.55556	0
Gm5887-202	6	147035423	147036523	-	30.9091	31.3596	12.3656	10.0463	7.20238	2.61905	10.5263
Gm5887-201	6	147035454	147036554	-	30.9091	31.3596	12.3656	10.0463	7.20238	2.61905	10.5263
Ccdc91-004	6	147423393	147424493	+	40.1259	49.2475	24.6512	19.5285	7.00838	4.62963	4
Ccdc91-003	6	147423513	147424613	+	24.8275	29.4381	20.3846	13.7625	4.6765	3.1308	2.7027
Far2-002	6	147994938	147996038	+	37.0483	28.0823	2.63158	3.20707	1.34615	0.260417	0
RP23-285C21.2-001	6	147995761	147996861	-	39.1046	29.0085	0.653595	0	2.30769	0.552721	0
Rps4y2-001	6	148302178	148303278	+	19.6361	32.1273	15.5738	8.76344	8.69211	7.87879	0
Amn1-004	6	149137086	149138186	-	31.7108	31.94	13.1579	6.53226	4.98236	0.757576	0
Amn1-008	6	149137092	149138192	-	31.7108	31.94	13.1579	6.53226	4.98236	0.757576	0
Amn1-001	6	149137107	149138207	-	32.7175	32.9381	13.6364	6.63934	5.14572	0.78125	0
Amn1-007	6	149137109	149138209	-	32.7175	32.9381	13.6364	6.63934	5.14572	0.78125	0
Amn1-006	6	149137117	149138217	-	33.7621	34.6336	13.3929	6.42857	5.37919	1.76768	0
Amn1-002	6	149137134	149138234	-	35.8134	37.1588	15.4545	6.32812	7.91887	2.52525	0
Cacng6-201	7	3424423	3425523	+	15.1072	31.0872	2.46528	0	2.80378	0.420875	15
Tnni3-007	7	4472069	4473169	-	40.4445	31.0267	22.7477	5.63823	5.56243	1.91747	0
Tnni3-005	7	4473486	4474586	-	74.6257	52.9688	44.5312	15.2685	11.8862	3.79902	1.96078
Rasl2-9-001	7	5077431	5078531	-	28.9164	28.2282	7.94872	7.9096	2.45614	2.02703	8.57143
Rasl2-9-002	7	5077458	5078558	-	30.1768	29.1814	8.20106	9.77012	2.74775	1.62037	8.82353
Zfp444-004	7	6124582	6125682	+	11.3258	33.5853	6.98925	19.0476	10.8547	7.72241	0
Galp-002	7	6153403	6154503	+	78.0437	74.3544	42.7333	40.9804	18.1307	2.7381	0
Olfr1349-201	7	6468038	6469138	-	71.9765	59.1684	15	28.5488	14.2548	4.02661	0
Usp29-202	7	6682294	6683394	+	40.2515	57.326	42.8542	45.4968	39.2703	3.42159	0
Usp29-201	7	6682452	6683552	+	42.3839	59.4154	39.7973	41.7136	32.2421	4.03128	2.17391
Peg3-201	7	6683030	6684130	-	42.3268	55.5887	42.1053	33.2468	25.5749	7.9355	2.08333
Peg3-001	7	6683032	6684132	-	42.3268	55.5887	42.1053	33.2468	25.5749	7.9355	2.08333
Zfp446-006	7	13563869	13564969	+	51.3924	57.8381	31.1828	11.5852	5.76871	6.46825	0
Chmp2a-201	7	13619993	13621093	-	20.627	31.3412	7.85714	8.5928	3.34117	0.914634	2.08333
Dhx34-004	7	16798434	16799534	-	80.2381	80.7423	61.9048	19.6795	5	11.1782	1.5873
Rshl1-001	7	19639039	19640139	+	36.6407	64.3577	19.2488	10.233	6.83087	4.47368	0
Rshl1-002	7	19639048	19640148	+	35.7381	63.8621	19.2488	9.25984	6.9916	4.56989	0
Dmwd-002	7	19662342	19663442	+	47.9129	63.7415	17	31.1379	18.9024	0.160256	0
Dmwd-004	7	19662375	19663475	+	48.7283	64.7953	15.7407	31.6058	18.6676	0.153846	0
Dmpk-010	7	19671618	19672718	+	33.1664	39.5144	5.40541	3.17734	9.94926	7.82609	0
Dmpk-011	7	19671842	19672942	+	42.7012	49.3087	8.33333	6.15546	10.7738	11.1268	0
Dmpk-012	7	19671960	19673060	+	49.4889	55.1392	14.7059	11.8754	15.7017	11.6204	0
Dmpk-013	7	19672095	19673195	+	51.6577	58.0876	14.2857	12.3628	15.8798	12.2066	0
Dmpk-017	7	19676567	19677667	+	49.7991	42.2694	2.22222	3.62381	3.43048	7.31313	0
Dmpk-018	7	19676645	19677745	+	49.6752	41.8855	2.17391	3.83287	3.37029	7.18254	0
Ercc1-001	7	19929127	19930227	+	29.8503	26.5161	12.7083	4.27083	6.38889	2.93461	0
Klc3-003	7	19985127	19986227	-	36.5087	42.1401	15.3509	11.4236	10.0606	5.09119	0
Klc3-002	7	19985170	19986270	-	38.4251	44.5507	16.2037	12.5177	10.6173	5.09119	0
Exoc3l2-201	7	20073939	20075039	+	38.3063	27.796	4.62963	1.33683	3.49524	2.37871	0
AC149282.2-001	7	20393958	20395058	+	52.4062	31.2919	21.3235	3.43755	6.48419	1.93489	0
AC149085.1-201	7	20436352	20437452	+	44.7314	38.9556	5.39216	19.7083	9.56349	6.73127	0
Zfp111-006	7	24992077	24993177	-	8.58631	32.0117	17.0543	13.9535	11.75	0.543478	0
Kcnn4-201	7	25154333	25155433	+	41.0382	40.2734	19.9242	3.90625	14.0776	5.1952	0
Ethe1-001	7	25371562	25372662	+	35.9483	27.3069	9.14634	9.4172	9.03085	1.50794	0
Zfp575-201	7	25372560	25373660	-	44.6456	51.8738	16.886	21.4081	7.98611	4.7541	5.88235
Tex101-201	7	25456969	25458069	-	85.3937	72.2424	67.3611	39.4778	37.9599	6.43739	0
BC049730-201	7	25493278	25494378	+	90.2172	64.1231	54.3478	16.2381	21.2386	4.27976	0
Dmrtc2-001	7	25654076	25655176	+	43.2577	34.6272	12.8205	9.78502	8.65873	1.19955	0
Lypd4-002	7	25654651	25655751	-	35.1606	28.6277	13.2716	12.7532	5.75999	2.13146	2.94118
Lypd4-001	7	25654860	25655960	-	34.9671	31.5344	17.0732	12.5589	7.29889	2.63298	3.125
Arhgef1-011	7	25696636	25697736	+	80.2688	88.8911	32.6667	12.4008	12.1505	5.55556	7.69231
Pou2f2-006	7	25882700	25883800	-	56.5048	46.115	25.2874	33.3639	7.41534	13.5877	0
Prr19-201	7	26085378	26086478	+	40.7867	38.5919	31.0078	25.4583	14.0799	0	4.7619
AC157553.6-001	7	27915593	27916693	-	62.066	68.5554	49.6667	32.3414	35.6379	1.36469	0
Zfp60-001	7	28515408	28516508	+	31.4824	27.0979	12.8205	15.1372	10.5833	6.0582	6.09756
AC139063.1-201	7	28669595	28670695	-	74.887	87.1212	51.5625	35.1852	31.875	5.24691	0
Paf1-006	7	29178782	29179882	+	82.2959	77.0578	37.7083	3.125	11.8084	2.77778	0
Lrfn1-202	7	29242646	29243746	+	76.0333	86.2825	24.1228	19.7101	25	2.18963	0
C330005M16Rik-201	7	29415986	29417086	-	57.9275	43.6971	14.8148	10.2041	14.2006	3.21175	7.14286
AC164564.3-201	7	29855622	29856722	+	30.0898	27.8188	9.21053	7.77778	3.86041	4.58221	4.34783
Catsperg1-203	7	29998902	30000002	-	15.9571	26.9987	5.66667	7.93651	9.28912	5.19037	0
Zfp30-001	7	30568017	30569117	+	36.5897	43.0199	17.2222	7.27431	6.99561	0.526316	1.92308
Zfp30-003	7	30568042	30569142	+	34.7602	41.019	16.6667	6.8464	6.64583	0.5	1.92308
Zfp30-002	7	30568103	30569203	+	26.0123	32.087	16.6667	4.74868	5.53819	0.434783	1.5625
C230062I16Rik-201	7	30737640	30738740	+	14.5192	28.5293	20.1754	19.2496	5.1746	2.79321	0
Capns1-006	7	30977329	30978429	-	16.7384	60.5095	19.7917	11.8641	6.14738	4.47687	7.14286
Capns1-001	7	30980083	30981183	-	8.56104	27.2222	12.8205	6.37931	5.86168	14.6461	5.26316
Clip3-001	7	31075691	31076791	+	25.2221	34.0314	8.97436	7.30183	4.89626	0.541311	0
Clip3-002	7	31075747	31076847	+	24.1315	33.3505	8.33333	7.26129	4.52904	0.514905	0
Clip3-003	7	31075748	31076848	+	23.5569	33.7047	8.33333	7.11001	4.41858	0.514905	0
Clip3-004	7	31075758	31076858	+	21.9865	32.3491	8.33333	6.69178	4.11731	0.490956	0
Clip3-005	7	31075977	31077077	+	15.0081	25.6095	5.40541	5.38128	2.92011	0.439815	0
Prodh2-001	7	31277641	31278741	+	51.1002	34.8015	41.1765	13.8462	19.4231	5.6705	0
Prodh2-002	7	31277677	31278777	+	54.5484	34.7522	41.2281	13.5256	21.3462	5.38314	0
Prodh2-005	7	31277678	31278778	+	54.5484	34.7522	41.2281	13.5256	21.3462	5.38314	0
Prodh2-007	7	31277700	31278800	+	54.5484	34.7522	41.2281	13.5256	21.3462	5.38314	0
Prodh2-008	7	31277799	31278899	+	53.1122	32.1548	46.7949	16.9792	21.4706	7.46246	0
Ffar1-201	7	31646389	31647489	-	75.5445	79.2702	23.9583	21.0758	15.2641	3.33161	23.5294
Usf2-001	7	31742923	31744023	-	30.636	73.4686	13.5965	7.53425	8.48039	5.79004	0
Lrp3-004	7	35988143	35989243	-	49.0554	68.4943	22.5309	15.9467	16.2348	1.62355	2.38095
Gpatch1-201	7	36103334	36104434	-	33.6072	33.7205	10.6322	9.02602	7.00783	2.92978	0
Gpatch1-003	7	36103340	36104440	-	34.0553	33.9392	10.8187	9.14174	7.10653	2.92978	0
Gpatch1-001	7	36103359	36104459	-	36.6051	36.4434	12.3333	9.4213	7.8838	2.90816	0
Zfp536-202	7	38353309	38354409	-	61.3506	51.4582	31.7308	19.9278	9.2402	3.11828	0
Zfp658-001	7	50816626	50817726	+	25.7431	26.8186	4.28571	17.6587	5.70175	0.54054	0
Zfp819-002	7	50861539	50862639	+	22.1062	30.3376	6.86275	12.5759	11.0859	6.21324	0
Zfp819-003	7	50861579	50862679	+	20.9698	28.8451	6.73077	12.1567	10.4229	6.21324	0
Zfp819-001	7	50861595	50862695	+	20.5165	27.4547	6.73077	11.995	10.4106	5.9507	0
Syt3-002	7	51638472	51639572	+	18.3617	26.3909	6.32184	6.71679	0.490196	7.07071	0
Syt3-005	7	51638497	51639597	+	17.6416	25.3759	6.11111	6.54457	0.490196	6.86275	0
Josd2-001	7	51722350	51723450	+	22.4793	27.4846	19.8413	9.63016	0.421687	0.952381	8.33333
Pold1-006	7	51793688	51794788	-	47.8687	87.4032	42.5208	17.3945	20.3529	3.32088	6.14035
Nr1h2-007	7	51807857	51808957	-	17.6165	36.5869	21.25	12.4433	11.1549	10.1411	0
Myh14-005	7	51888055	51889155	-	37.1136	30.6247	9.44444	4.88984	4.22826	4.68726	0
Myh14-004	7	51924618	51925718	-	52.1582	30.5686	4.80769	4.16667	3.6036	3.20911	0
Akt1s1-009	7	52106941	52108041	+	43.8723	65.6051	28.9683	20.8057	13.9337	3.23159	0
Akt1s1-010	7	52107290	52108390	+	38.2166	64.4104	29.7619	28.0053	9.78819	4.75146	0
Ptov1-007	7	52122676	52123776	-	46.5933	70.5229	25.8772	17.323	5.09507	0.925926	0
Ptov1-006	7	52122724	52123824	-	47.8433	68.0679	23.9837	17.8988	4.81854	0.868056	0
Ptov1-005	7	52122880	52123980	-	36.9818	61.0258	18.5714	18.7132	4.46374	0.94697	0
Bcl2l12-002	7	52253982	52255082	-	21.8188	27.1034	10.8527	2.13033	0.694444	9.64912	0
Nosip-007	7	52330778	52331878	+	65.2632	65.3667	30.1075	31.7795	7.82609	3.96296	0
Cd37-009	7	52490769	52491869	-	25.0723	25.5597	6.54971	3.69697	1.71083	0.817701	0
Lhb-001	7	52675190	52676290	+	18.9723	26.6342	3.45455	3.5641	2.32323	0.621891	8.33333
Ruvbl2-001	7	52693366	52694466	-	35.611	48.0268	17.2222	5.36585	3.60544	0.980392	6.25
Bcat2-002	7	52824720	52825820	+	5.69209	30.521	4.91803	5.97586	3.6152	2.23881	3.7037
Bcat2-005	7	52824743	52825843	+	5.81989	29.8013	4.61538	5.65714	3.76157	2.11268	3.7037
Sec1-001	7	52949672	52950772	-	59.0305	66.3675	26.2821	14.1975	14.0719	0.882353	0
Sult2b1-003	7	53014800	53015900	-	49.11	28.2503	10	3.84866	2.37443	2.34234	11.9048
Lmtk3-007	7	53042274	53043374	+	31.9135	25.7553	12.7907	8.97959	10.6966	3.13959	0
Myod1-201	7	53630844	53631944	+	56.5741	36.4801	3.125	9.06463	2.90794	2.90698	0
Nav2-205	7	56558622	56559722	+	15.5005	32.0914	0	3.90071	0.606061	0.425532	0
Ano5-201	7	58765399	58766499	+	38.5234	26.558	6.57895	4.11743	4.69136	1.23327	0
Mkrn3-201	7	69564827	69565927	-	8.13037	30.2694	17.7778	13.3889	11.3889	7.5	2.7027
Trpm1-012	7	71370467	71371567	+	86.7115	84.1751	39.2857	37.0833	8.18609	11.6228	0
Trpm1-015	7	71370834	71371934	+	86.6608	80.617	53.8462	35.4589	24.3288	3.18133	0
Slco3a1-006	7	81649121	81650221	-	91.0945	84.6994	11.1111	29.3333	31.452	15.6323	0
Rhcg-002	7	86752660	86753760	-	75.1613	47.9674	10.2273	12.2863	8.97081	2.58185	0
Rhcg-001	7	86762443	86763543	-	32.6001	28.1851	2.12766	1.77419	7.61905	2.67421	0
Pex11a-002	7	86887917	86889017	-	24.3028	28.1092	8.88889	8.94309	6.22594	13.0084	0
Rccd1-001	7	87469210	87470310	-	23.7701	26.0199	20.8333	5.37368	7.58333	1.22114	15.7895
Rccd1-003	7	87469230	87470330	-	24.3361	26.6113	21.6049	5.52721	7.77778	1.05574	16.6667
Rccd1-002	7	87469240	87470340	-	26.2081	28.5585	24.3056	6.04539	8.42593	1.13492	17.6471
1700026D08Rik-203	7	90942581	90943681	-	32.1831	33.421	3.25203	7	3.04348	2.17977	0
Me3-001	7	96780213	96781313	+	56.9186	42.2997	11.8687	4.29293	2.19298	4.05405	6.66667
Me3-002	7	96780396	96781496	+	36.8427	27.5316	10.6061	2.3224	0.757576	1.49254	4
Ccdc90b-001	7	99708659	99709759	+	32.4727	37.106	25.6098	21.036	10.3086	2.71605	18.1818
AC155933.1-201	7	104472799	104473899	-	41.4156	53.7783	19.6296	13.3976	8.79677	6.45623	0
Ndufc2-001	7	104547513	104548613	+	37.0281	33.5456	45.8333	14.9291	7.48148	2.17391	0
Thrsp-001	7	104566140	104567240	-	56.0847	74.199	27.7778	8.72711	16.9799	6.45833	0
Kctd14-001	7	104600714	104601814	+	65.5542	57.9666	9.61538	3.18627	7.12121	0	18.1818
Kctd14-004	7	104600732	104601832	+	62.7782	59.4832	10.4167	3.38542	8.10345	0	18.1818
Myo7a-011	7	105233129	105234229	-	83.0476	71.9702	16.1429	10.2941	8.49421	6.15079	0
Mtap6-001	7	106414957	106416057	+	30.0752	27.7409	0	10.8333	15.812	2.66667	0
Mtap6-002	7	106414999	106416099	+	28.8722	26.7322	0	10.3623	15.0407	2.55319	0
Klhl35-002	7	106617465	106618565	+	34.2137	35.9174	4.57516	11.418	5.92395	0.215517	0
Kcne3-201	7	107326207	107327307	+	29.6362	31.7593	23.7374	2.83688	5.40123	3.10734	1.11111
Atg16l2-006	7	108445583	108446683	-	79.9802	44.423	17.8571	3.20988	3.46154	1.77778	0
Atg16l2-004	7	108450665	108451765	-	23.9117	26.7718	5.40541	8.01587	0	0.320513	1.75439
Arap1-004	7	108520507	108521607	+	64.8035	77.4685	29.3182	24.2336	6.08011	7.44856	0
Tomt-001	7	109054773	109055873	-	21.9456	28.5351	4.95495	4.58333	4.90196	0	1.96078
Cyb5r2-201	7	114901410	114902510	-	34.1052	31.8629	7.43243	1.96078	4.07407	2.44505	0
AC124457.2-001	7	116581132	116582232	+	56.8793	59.4703	9.375	12.8638	1.38889	3.84615	0
Parva-002	7	119570019	119571119	+	64.1173	37.8841	17.4242	8.8172	8.33977	3.4632	0
Parva-001	7	119570220	119571320	+	49.7712	27.274	9.1954	6.75439	5.63095	3.27381	0
AC102792.2-201	7	122071140	122072240	-	78.8288	73.2948	55.7971	9.27083	11.6667	2.36742	0
Tmc5-001	7	125739811	125740911	+	38.3496	48.1588	1.72414	15.2273	5.67376	14.69	11.1111
Abca15-001	7	127471198	127472298	+	65.5987	40.6605	28.2051	13.1212	12.0356	0.260417	0
2010110P09Rik-001	7	129362010	129363110	+	73.4942	53.7737	29.5238	14.1169	3.59073	0.42735	0
Prkcb-002	7	129431265	129432365	+	62.5629	60.607	7.89474	11.5385	14.8	8.93519	0
Lat-201	7	133512957	133514057	-	59.9834	75.2174	32.9268	10.9306	11.1537	3.04155	0
Coro1a-008	7	133844641	133845741	-	42.4634	36.7524	14.7059	4.2381	15.4667	2.72006	36
Doc2a-002	7	133989930	133991030	+	54.5757	44.4655	19.6429	4.48214	4.53125	6.48884	0
Doc2a-001	7	133990067	133991167	+	40.6905	29.3819	13.75	2.65781	3.71795	6.37819	0
Hsd3b7-006	7	134941905	134943005	+	82.7274	88.737	40.0362	19.2451	10.1984	7.26667	0
Prss36-002	7	135079511	135080611	-	28.9148	30.7196	6.41026	6.12512	7.37434	0.591133	0
Itgad-203	7	135297292	135298392	+	75.1592	77.6798	22.6944	24.4008	14.3189	3.1685	0
Inpp5f-002	7	135753842	135754942	+	16.0585	29.1342	12.8646	5.58511	5.5314	12.6347	5.88235
Inpp5f-001	7	135753874	135754974	+	15.1777	27.4338	12.1078	5.14706	5.08889	12.003	5.88235
Inpp5f-005	7	135830060	135831160	+	79.5619	80.3923	64.6465	42.1673	26.9529	22.9277	53.8462
Inpp5f-006	7	135831003	135832103	+	81.0388	66.921	63.7681	47.2536	27.8717	4.33087	9.67742
Nsmce4a-001	7	137690795	137691895	-	25.8351	25.476	15.2778	5.07463	2.48918	0	5.55556
Plekha1-011	7	138047418	138048518	+	80.9837	87.2082	25.3846	18.3929	21.7288	5	4.54545
Mettl10-001	7	140044256	140045356	-	22.5237	26.8511	8.11966	1.19048	8.28571	0	0
Lrrc27-001	7	146397887	146398987	+	35.7617	27.9705	3.57143	9.53488	8.07692	0	0
Lrrc27-005	7	146397910	146399010	+	33.7292	26.4256	3.44828	8.91304	8.09524	0.25	0
6430531B16Rik-201	7	147164554	147165654	-	25.5293	29.2437	8.53659	12	6.30435	5.54878	0
Pkp3-007	7	148274310	148275410	+	31.5713	34.391	15.5405	4.7586	9.4246	2.70604	0
Hras1-006	7	148377776	148378876	-	64.6181	86.3477	8.82353	11.8118	17.9103	7.4701	6.25
Hras1-005	7	148378303	148379403	-	25.2606	37.9389	2.77778	5.58309	10.9105	6.34349	2.7027
Eps8l2-009	7	148546436	148547536	+	64.2077	67.3314	16.1765	16.4646	16.6667	0.840841	0
Cend1-001	7	148615290	148616390	-	22.0833	29.1544	1.66667	5.08547	4.91453	10.4167	0
Efcab4a-201	7	148645993	148647093	+	61.8554	65.5228	25.813	15.8333	11.3926	10.5871	0
AC015800.4-002	7	150239482	150240582	-	13.496	40.1712	20.5882	18.5582	6.45337	3.84615	0
AC015800.4-003	7	150239491	150240591	-	13.496	40.1712	20.5882	18.5582	6.45337	3.84615	0
Tnfrsf22-003	7	150835422	150836522	-	26.3452	33.3397	19.1057	7.85161	2.51773	6.02116	0
Tnfrsf22-004	7	150835451	150836551	-	26.3452	33.3397	19.1057	7.85161	2.51773	6.02116	0
Tnfrsf22-201	7	150835457	150836557	-	26.3452	33.3397	19.1057	7.85161	2.51773	6.02116	0
Tnfrsf22-002	7	150835466	150836566	-	26.3452	33.3397	19.1057	7.85161	2.51773	6.02116	0
Shank2-202	7	151469290	151470390	+	29.4845	41.5494	6.06061	1.01852	3.81944	0.854037	0
Shank2-003	7	151469344	151470444	+	27.6464	39.8609	5.33333	0.898693	3.39506	0.755494	0
1700019B03Rik-203	8	3474849	3475949	+	52.3432	51.0354	8.09524	21.5079	17.9545	9.68254	0
Pnpla6-201	8	3514384	3515484	+	25.4198	32.0894	0.740741	5.86261	6.8481	1.84332	0
Pnpla6-202	8	3514425	3515525	+	24.2282	31.0713	0.694445	5.5878	6.54597	1.75824	0
Stxbp2-001	8	3629955	3631055	+	22.2203	27.9925	12.4269	1.81818	2.22421	1.25384	0
Clec4g-002	8	3718553	3719653	-	53.254	31.1794	16.9697	11.1905	7.69657	2.71739	0
AC123029.2-003	8	4249329	4250429	+	21.1707	36.5414	11.194	8.60224	4.95179	4.21769	0
BC003267-201	8	4612170	4613270	+	18.6465	25.9102	20.155	19.0909	7.36206	9.04029	0
AC115800.2-001	8	11186755	11187855	+	33.2842	30.1684	3	8.49421	3.10745	0	0
AC127308.2-003	8	12915658	12916758	-	20.8239	28.5749	12.3563	5.53897	5.26316	2.33586	0
Kbtbd11-202	8	15026398	15027498	+	27.8697	26.702	12	5.29617	5.40541	3.84615	0
Ank1-007	8	24144571	24145671	+	60.5754	65.1774	22.3039	13.0999	8.86525	2.38095	0
Ank1-008	8	24144600	24145700	+	57.9857	62.3142	22.3039	12.517	9.05797	2.43056	0
Adam18-001	8	25785127	25786227	-	70.6026	72.8751	48.2759	30.3252	12.0147	6.06607	0
Adam32-002	8	26059167	26060267	-	37.2766	35.1917	25.2252	6.80199	13.287	5.88977	0
Adam32-001	8	26059173	26060273	-	37.2766	35.1917	25.2252	6.80199	13.287	5.88977	0
Htra4-201	8	26149334	26150434	-	59.5373	48.8486	6.25	12.3667	5.10053	2.82868	0
Fgfr1-007	8	26665089	26666189	+	61.8337	70.2551	41.3333	40.2266	15.4315	7.77179	14.5161
Adrb3-002	8	28338866	28339966	-	34.3935	28.676	7.66667	6.71569	9.13978	9.45988	0
Dusp26-001	8	32198943	32200043	+	73.6435	53.0501	1.92308	5.26042	1.98842	3.29238	0
Tex15-004	8	34626210	34627310	+	67.5405	60.0192	31.0606	16.4493	29.1667	11.3657	0
Gsr-001	8	34762710	34763810	+	37.8751	43.6914	28.5119	23.4649	9.70086	1.56794	0
Dctn6-001	8	35171750	35172850	-	36.0193	34.3203	25	11.2069	3.97436	4.25499	3.125
AC129082.1-201	8	36651926	36653026	-	63.192	29.9752	13.5845	2.77778	8.44453	1.8786	0
Dlc1-001	8	37796008	37797108	-	74.1699	48.7972	32.6087	17.4419	26.0784	3.80024	0
AI429214-201	8	38055658	38056758	+	25.7864	31.2209	7.44681	22.7484	0.943396	6.08974	0
Mtnr1a-002	8	46153728	46154828	+	45.1046	27.5574	13.0435	13.7578	6.98901	0.846939	0
Aga-201	8	54596080	54597180	+	33.0603	25.1418	16.6667	11.2403	10	5.94017	0
Neil3-001	8	54724319	54725419	-	25.4825	25.1113	5.55556	10.5556	14.0351	4.92451	6.66667
Spata4-201	8	55685134	55686234	+	29.8578	28.1413	6.25	0.810185	15.4762	1.38889	0
Aadat-201	8	62983921	62985021	+	27.7947	27.198	10.4167	5.17857	7.10084	1.85185	4.16667
Npy5r-201	8	69211893	69212993	-	42.4915	25.1164	2.77778	13.5755	3.33333	3.125	2.08333
Sh2d4a-001	8	70799466	70800566	+	76.8901	55.4755	33.6905	5.92204	11.0156	0.833333	0
Lpl-201	8	71403454	71404554	+	40.76	35.0587	5.88235	0	2.94118	7.29167	0
Zfp869-201	8	72240701	72241801	-	40.5959	28.538	29.2857	23.3955	15.619	1.50344	7.14286
Gmip-001	8	72331578	72332678	+	32.5253	31.9485	10.3268	6.41296	8.77049	11.9507	0
Gmip-002	8	72331589	72332689	+	29.1471	28.5459	10.3268	6.74466	5.34483	11.5298	0
Tm6sf2-001	8	72595823	72596923	+	10.0556	26.7825	0	14.2042	2.45098	0.793651	0
Tm6sf2-002	8	72595831	72596931	+	10.0556	26.7825	0	14.2042	2.45098	0.793651	0
Ncan-001	8	72644672	72645772	-	28.9339	25.2004	8.33333	7.83688	3.7037	0.801749	9.61538
Nr2c2ap-201	8	72654246	72655346	+	24.7355	28.6035	15.5	11.7371	3.94558	4.24675	0
Homer3-001	8	72805726	72806826	+	26.7502	27.7674	5.35714	6.17678	3.73366	7.08514	0
Pde4c-003	8	73265978	73267078	+	43.537	27.9021	8.14815	5.69885	3.06061	5.26404	0
Rab3a-006	8	73279356	73280456	+	56.8081	66.472	24.031	16.088	21.627	2.03793	0
Pik3r2-006	8	73293187	73294287	-	23.6033	32.8409	14.5996	10.227	5.08838	0.287356	2
Pik3r2-005	8	73293463	73294563	-	41.5881	50.1565	20.9436	15.3958	7.08672	2.19322	1.85185
Ushbp1-201	8	73919584	73920684	-	43.6188	45.5236	14.5161	14.2168	3.25073	10.8527	0
5430437P03Rik-201	8	73919760	73920860	+	25.1564	25.5593	8.33333	8.55769	2.32143	7.87879	0
Ankle1-005	8	73930590	73931690	+	38.8776	49.4629	8.90152	14.2995	7.51775	9.89178	0
AC109139.1-201	8	80039955	80041055	+	56.3999	29.0243	9.16667	9.23809	4.28571	5.05051	0
Ednra-001	8	80248235	80249335	-	32.8718	34.6553	3.7037	7.5	0.574713	4.97863	0
Tbc1d9-001	8	85688251	85689351	+	30.1227	50.9649	23.8095	6.8006	9.95935	0	0
4432412L15Rik-203	8	86548974	86550074	+	9.8023	35.7903	8.95062	2.73054	2.93282	1.50794	0
Il27ra-201	8	86566388	86567488	-	40.3225	38.4562	0	4.87421	5.53366	3.76408	5.26316
AC164557.1-001	8	87140983	87142083	-	42.9705	46.1556	12.6016	17.516	3.56061	6.13187	0
Dnase2a-001	8	87431459	87432559	+	22.0954	28.0696	5.35714	10.0195	7.83447	2.2549	5.26316
Prdx2-007	8	87494355	87495455	+	34.8357	50.575	22.3333	7.71605	7.56769	5.55556	0
Aktip-001	8	93658264	93659364	-	19.0965	43.739	3.22581	7.23684	1.71296	2.3758	0
Gnao1-005	8	96473305	96474405	+	83.9966	76.988	31.982	14.1579	24.3175	0	0
Cx3cl1-001	8	97294909	97296009	+	36.9092	29.6585	7.91667	4.80769	3.46405	0.833333	0
RP24-502J8.1-005	8	97843338	97844438	+	31.7911	31.0956	7.61905	7.66589	2.02315	13.7571	5.71429
RP24-502J8.1-006	8	97843396	97844496	+	29.2961	28.9582	6.66667	7.4769	2.14226	13	5.26316
AC127300.3-002	8	98331933	98333033	+	33.4444	25.9548	13.0435	8.33333	3.08824	2.85714	0
Cmtm1-003	8	106833228	106834328	-	66.7494	57.3883	28.3333	28.3594	13.4573	6.76993	0
Ccdc79-004	8	107033682	107034782	-	32.8084	29.8006	6.19048	1.875	11.0132	0.835763	2.17391
Ccdc79-003	8	107033683	107034783	-	33.4919	30.2148	6.37255	1.92308	11.2526	0.853175	2.27273
Ccdc79-001	8	107033687	107034787	-	33.4919	30.2148	6.37255	1.92308	11.2526	0.853175	2.27273
Ccdc79-002	8	107033710	107034810	-	35.6032	32.6007	7.22222	2.02703	12.3243	0.930736	2.38095
Plekhg4-002	8	107897804	107898904	+	38.5966	30.7119	18.3128	10.6863	4.60784	0.749064	0
Plekhg4-007	8	107897847	107898947	+	39.4335	31.1147	18.4739	10.206	5.06021	1.12007	0
Plekhg4-001	8	107898280	107899380	+	48.2594	42.3787	31.5018	24.4658	13.4395	3.99083	0
Plekhg4-008	8	107898738	107899838	+	85.6452	72.9853	57.2464	45.8113	24.9863	6.52778	0
Rltpr-201	8	108213806	108214906	+	75.5367	77.9533	33.0117	16.6418	13.6393	5.39322	0
E130303B06Rik-201	8	108231990	108233090	-	43.5417	35.8461	10.9375	10.7782	16.5238	1.22694	0
Slc12a4-003	8	108488220	108489320	-	36.0447	48.2002	12.5	6.82796	1.92064	0.735931	0
Dus2l-006	8	108514237	108515337	+	33.9809	33.5259	19.8925	9.86631	18.7984	4.25381	0
Ddx28-001	8	108535682	108536782	-	28.1349	37.2411	20	26.1905	21.6667	0.492611	0
Zfp90-201	8	108938239	108939339	+	27.5174	26.445	6.76471	7.47222	3.84102	1.35246	0
Pdf-001	8	109570986	109572086	-	31.1003	33.3766	6.30631	5.77922	6.59722	4.85556	0
AC133510.1-204	8	111598122	111599222	+	54.7192	42.8912	40.7143	10.2896	8.66435	3.29545	0
AC133510.1-203	8	111598123	111599223	+	54.7192	42.8912	40.7143	10.2896	8.66435	3.29545	0
AC133510.1-201	8	111598145	111599245	+	49.6098	39.238	36.875	8.89286	7.09856	3.15217	0
Mtss1l-004	8	113250246	113251346	+	27.6528	27.9953	15.8642	5.75653	8.00286	1.8129	0
Mtss1l-005	8	113250257	113251357	+	27.6528	27.9953	15.8642	5.75653	8.00286	1.8129	0
Aars-003	8	113556779	113557879	+	22.1095	26.2889	20.0952	14.5188	9.08312	6.97712	0
Aars-001	8	113556802	113557902	+	22.0066	25.6149	19.8122	14.121	8.84719	6.77778	0
Mlkl-001	8	113861977	113863077	-	35.2117	27.7217	4.34783	5.95238	1.73611	1.04167	0
Chst5-201	8	114433999	114435099	-	20.9785	35.0253	5.39906	7.29412	6.56182	3.52734	0
Pkd1l2-002	8	119552643	119553743	-	90.3505	59.1171	38.7037	6.32653	16.4815	7.36481	0
Hsd17b2-201	8	120224865	120225965	+	83.9931	49.6209	42.0139	13.3069	11.2069	2.22222	10.7143
Cdh13-001	8	120806633	120807733	+	32.2456	28.9747	7.0922	0	2.51366	4.23729	0
Cdh13-003	8	120806655	120807755	+	28.4997	26.2152	6.94444	0	2.47312	4.09836	0
Adad2-201	8	122135647	122136747	+	52.7338	46.7105	35.0877	34.9091	23.9041	3.23383	1.96078
Usp10-002	8	122433260	122434360	+	34.3788	31.3264	26.5152	9.37229	2.84656	8.14815	0
1700018B08Rik-201	8	124065754	124066854	-	53.737	39.272	32.8205	28.922	18.4112	4.85975	4.34783
Gm22-201	8	124792469	124793569	+	22.8527	31.4772	3.33333	11.1646	2.90665	1.02946	0
Cyba-202	8	124956708	124957808	-	29.4598	43.6726	4.96454	12.6923	6.02058	0.99915	0
Cpne7-005	8	125649417	125650517	+	49.547	27.9998	3.37209	0	6.13527	1.26984	0
AC163617.1-201	8	125757991	125759091	+	61.7304	44.7857	10.5556	16.0088	9.56633	1.67277	4.34783
1700054N08Rik-202	8	126384009	126385109	-	59.8711	43.999	12.5	7.71889	10.3596	1.25601	4.54545
4933403G14Rik-201	8	128192766	128193866	+	28.828	25.6262	13.0814	15.4183	13.3333	4.38553	0
Birc3-002	9	7872883	7873983	-	31.5275	27.731	13.5965	1.66667	9.28889	2.84091	0
Birc3-001	9	7872924	7874024	-	35.3453	31.5124	16.1458	1.96078	9.98737	3.20513	0
Birc3-005	9	7873070	7874170	-	40.2897	40.7808	23.4849	2.38095	12.5556	4.31034	0
Birc3-004	9	7873086	7874186	-	41.5106	42.0166	23.4849	2.38095	12.9248	4.31034	0
Mtnr1b-201	9	15678804	15679904	-	35.7007	32.9637	17.7193	15.7191	13.3962	1.63399	0
Icam4-201	9	20832817	20833917	+	29.303	33.4144	7.74194	18.0093	1.49123	4.88492	0
Acp5-202	9	21934998	21936098	-	21.8885	29.878	8.68794	7.68734	6.41509	3.04878	0
Opcml-003	9	28209734	28210834	+	59.0332	29.7796	3.88889	6.31579	11.0119	17.4074	0
Tmem45b-201	9	31271947	31273047	-	72.9485	58.6425	26.8116	10.6324	2.56568	1.98413	0
Dcps-002	9	34983544	34984644	-	24.8677	28.444	9.72222	5.71895	6.61488	2.41935	0
Dcps-001	9	34983546	34984646	-	24.8677	28.444	9.72222	5.71895	6.61488	2.41935	0
Scn3b-001	9	40075802	40076902	+	14.1506	25.4723	12.766	7.72109	7.87302	1.42857	0
Gramd1b-008	9	40141013	40142113	-	43.3393	61.1152	10.6061	20.7366	10.2834	11.5788	0
Ubash3b-001	9	40966045	40967145	-	59.8972	37.1337	21.4286	7.89474	1.60714	3.93162	18.1818
Mcam-005	9	43943627	43944727	+	56.1302	50.5557	10.766	6.75698	0.714286	0.416667	4.54545
Phldb1-005	9	44523606	44524706	-	57.3857	70.145	22.3118	20.7357	15.617	3.17165	0
Phldb1-201	9	44543177	44544277	-	20.1773	33.9655	14.1808	13.035	8.93333	3.74317	3.0303
Phldb1-001	9	44543181	44544281	-	20.4976	34.5046	14.4253	13.3381	9.11565	3.52778	3.0303
Il10ra-201	9	45077129	45078229	-	29.8845	27.642	11.5646	14.3452	5.02924	2.02128	5
Zfp259-001	9	46080147	46081247	+	33.6991	26.8157	10.4651	7.40714	4.06863	3.74416	5.88235
Tex12-201	9	50369315	50370415	-	60.4534	56.1531	68.5484	42.0256	28.1526	10.3219	0
Dixdc1-004	9	50547452	50548552	-	28.0604	30.8564	12.037	10.9091	7.42965	3.63224	0
Dixdc1-005	9	50547522	50548622	-	35.8437	46.1588	12.037	10.9091	6.48268	4.29014	0
Layn-202	9	50885071	50886171	-	33.9583	35.5699	8.33333	5.83333	6.2004	3.17029	0
4833427G06Rik-201	9	50909975	50911075	-	51.2742	25.3429	6.25	6.63462	2.00549	1.25	0
2010007H06Rik-201	9	51087400	51088500	+	44.8563	34.038	1.92308	15.5392	10.2252	1.09649	0
Chrna5-203	9	54827904	54829004	+	67.0538	52.3466	28.9855	11.859	15.0278	7.41936	0
Ube2q2-001	9	54995661	54996761	+	43.4401	39.826	43.2099	7.29167	4.71264	0.627943	0
Cspg4-201	9	56711967	56713067	+	35.428	27.4221	0.555556	2.14676	2.67857	9.50521	0
RP23-340E1.4-002	9	56978951	56980051	-	22.8338	30.3351	10.9756	6.25425	8.25838	3.3631	0
RP23-340E1.4-001	9	56978997	56980097	-	24.5902	32.6686	11.8421	6.73535	8.91905	3.6218	0
Commd4-201	9	57006004	57007104	-	25.5952	29.4193	1.51515	10.5691	5.4955	3.42857	0
Brunol6-008	9	59450840	59451940	+	62.1412	44.1814	20.977	14.0814	13.2215	0.497513	0
Dis3l-007	9	64188964	64190064	-	24.9524	26.8806	2.38095	7.12366	6.3285	4.5	0
Dis3l-001	9	64188995	64190095	-	29.6968	34.0785	0	9.31372	7.0977	4.82143	0
Pdcd7-201	9	65192875	65193975	+	30.4868	29.6966	13.5714	21.9841	11.4819	4.58491	2.94118
Dapk2-003	9	66067554	66068654	+	71.5171	75.1232	42.3077	31.0462	13.3919	6.38342	3.0303
Car12-001	9	66560493	66561593	+	46.2199	32.1201	16.6667	25.081	16.3095	3.05272	0
Car12-003	9	66560534	66561634	+	44.3164	28.4545	14.7727	22.5529	16.6512	2.68254	0
Car12-005	9	66560535	66561635	+	44.3164	28.4545	14.7727	22.5529	16.6512	2.68254	0
Car12-002	9	66560537	66561637	+	44.3164	28.4545	14.7727	22.5529	16.6512	2.68254	0
RP23-82F10.2-001	9	69211954	69213054	-	62.382	65.3702	13.7931	21.8376	12.0299	2.74123	0
Aqp9-003	9	71016364	71017464	-	57.139	63.9427	22.8758	14.0394	23.9753	0.655738	0
Aqp9-009	9	71016384	71017484	-	57.4246	65.2893	25.3333	14.3268	22.1896	0.655738	0
Aqp9-004	9	71016389	71017489	-	56.6461	64.9601	26.3889	14.392	21.1596	0.677966	0
Tex9-201	9	72339865	72340965	-	16.092	32.1601	5.26316	6	2.01149	0	0
AC079245.1-201	9	75862899	75863999	-	36.8119	41.2458	1.23457	3.30882	5.04386	0.877193	0
Hcrtr2-201	9	76171285	76172385	-	44.4397	36.2329	6.89655	11.761	2.95455	2.52525	0
AC158998.2-203	9	81524537	81525637	+	46.5821	28.0778	5.45132	5.64103	3.39506	2.73634	2.77778
Hmgn3-001	9	83040192	83041292	-	41.5546	29.0713	6.89655	7.97102	6.58915	1.35659	0
AC121937.1-201	9	98756010	98757110	+	49.7792	29.068	30.6061	21.224	14.776	0.564516	0
Esyt3-201	9	99258849	99259949	-	46.9901	45.0773	17.2222	16.4909	5.7388	5.39714	0
Pccb-005	9	100885928	100887028	-	89.6022	83.9977	56.25	20.3301	11.9697	3.81944	0
Srprb-201	9	103104337	103105437	-	39.3373	38.7857	8.82353	9.28254	6.86813	4.71599	9.67742
Dvwa-002	9	105902832	105903932	-	74.0691	76.4303	14.0873	9.64539	20.7283	3.65646	0
Alas1-001	9	106150357	106151457	-	38.082	31.5807	26.0256	12.5729	6.66667	1.12745	12.3958
Parp3-007	9	106378335	106379435	-	15.7801	27.8445	15.2439	9.70086	3.70748	5.63959	0
Parp3-005	9	106378400	106379500	-	13.845	25.0905	14.2045	7.84091	3.06958	5.13605	0
Mapkapk3-001	9	107192108	107193208	-	24.1878	26.8584	9.2029	7.19414	7.81926	4.81083	0
Zmynd10-201	9	107448639	107449739	+	33.1865	38.7614	11.5819	7.50378	12.3547	3.25531	0
Cdhr4-201	9	107897094	107898194	+	56.0227	75.705	25.9434	18.0506	14.2426	2.27273	0
Bsn-002	9	108012644	108013744	-	42.9632	53.4262	4.95781	8.88732	10.4767	4.28654	0
1700102P08Rik-201	9	108294165	108295265	+	28.0364	65.7687	42.5	6.69643	10.7041	1.80375	0
Dalrd3-201	9	108471242	108472342	+	16.2626	25.9941	10.1111	10.5556	13.1898	1.53494	0
Nbeal2-007	9	110534284	110535384	-	31.8265	53.4467	9.66667	11.8981	8.43899	0.673077	0
Nbeal2-004	9	110534455	110535555	-	39.0488	60.847	12.8667	14.0845	11.1753	1.0473	0
Nbeal2-006	9	110536853	110537953	-	49.7736	54.9363	15.7407	8.69048	14.5303	3.25137	0
Nbeal2-005	9	110537491	110538591	-	38.6679	42.7939	8.89831	4.70721	4.93243	0.690131	5.76923
Prss42-201	9	110699670	110700770	+	56.9793	74.3586	59.8485	27.3718	19.5402	0.854701	0
Tdgf1-201	9	110848471	110849571	-	1.12721	26.2505	6.06061	7.14552	0.478632	0.537634	0
RP23-152P11.2-001	9	112135798	112136898	+	76.2903	45.1178	23.913	13.75	12.9861	0.431034	18.1818
RP23-152P11.2-002	9	112135881	112136981	+	73.8293	44.1369	23.9583	12.2222	11.9872	0.403226	16.6667
RP23-152P11.2-003	9	112135885	112136985	+	73.8293	44.1369	23.9583	12.2222	11.9872	0.403226	16.6667
Arpp21-004	9	112136030	112137130	-	57.421	33.8833	14.2045	7.10526	9.25	0.815972	9.09091
Arpp21-018	9	112136219	112137319	-	48.8958	28.0062	13.587	6.42857	4.04762	0.815972	0
Gpd1l-001	9	114843005	114844105	-	26.9301	30.5752	12.069	9.50704	14.6949	3.11111	0
Itga9-006	9	118780187	118781287	+	47.0408	73.8349	47.3333	24.0741	20.1577	3.83955	0
RP23-366B23.2-001	9	118832991	118834091	+	35.3922	38.3706	5.55556	0.806452	5.29279	0	0
Vill-001	9	118960896	118961996	+	45.6482	34.3096	20.7071	5.71429	4.47154	3.41094	0
Vill-002	9	118960920	118962020	+	43.442	33.0267	19.5238	5.4485	4.26357	3.10774	0
Vill-010	9	118960983	118962083	+	36.2574	27.506	20.098	8.20582	4.60663	1.47811	0
Csrnp1-201	9	119893676	119894776	-	26.8745	26.9697	11.3889	10.122	7.75162	6.70975	0
Sec22c-001	9	121614483	121615583	-	44.5525	39.495	9.25926	17.043	5.34014	2.08333	0
Sec22c-002	9	121614508	121615608	-	47.1732	41.5509	10	17.6111	5.75092	2.22222	0
Ccdc13-001	9	121748479	121749579	-	30.1321	25.5743	10.3535	4.72637	10.3756	1.09127	0
Zfp445-201	9	122774969	122776069	-	32.3258	30.3195	20.5882	7.79661	9.08665	11.0992	0
Esr1-004	10	5636286	5637386	-	76.059	47.861	14.4231	7.05467	9.87455	3.94265	0
Mthfd1l-003	10	6373310	6374410	-	21.9692	25.0439	0	7.89474	3.1126	1.93262	0
Mthfd1l-001	10	6373323	6374423	-	25.0905	28.167	0	8.75	3.04908	1.85374	0
Mthfd1l-201	10	6373328	6374428	-	26.692	30.0448	0	9.45946	3.24793	1.61232	0
Stxbp5-004	10	9517735	9518835	-	87.1131	87.444	62.6515	46.9048	27.4405	4.37352	8.33333
Stxbp5-008	10	9517866	9518966	-	86.7731	88.6026	65	51.7619	29.3685	3.75375	8.33333
Stxbp5-007	10	9517895	9518995	-	85.1984	89.2057	61.6667	51.8687	30.7549	1.21528	8.33333
Plagl1-007	10	12809497	12810597	+	65.7995	63.419	42.2481	37.0513	15.2143	4.84018	0
Plagl1-008	10	12809518	12810618	+	65.0381	61.3667	41.4815	37.9268	14.7917	6.5368	0
Plagl1-001	10	12809594	12810694	+	65.0649	54.3325	38.8889	38.5263	12.1373	9.73684	1.19048
Plagl1-002	10	12809638	12810738	+	66.3652	52.1451	39.3333	36.6667	11.0932	11.8932	1
Plagl1-003	10	12809641	12810741	+	66.1326	51.6259	39.5425	36.2064	10.8597	13.0952	0.961538
Plagl1-005	10	12809647	12810747	+	66.1847	51.2137	39.7436	35.7632	10.6357	14.2523	0.925926
Plagl1-022	10	12809680	12810780	+	65.7779	49.4967	39.5455	33.8643	8.98693	13.9908	0.847458
Plagl1-202	10	12809715	12810815	+	66.7188	48.2999	44.2308	31.8889	7.20721	13.3772	0.724638
Plagl1-006	10	12809819	12810919	+	64.2857	45.2224	55.1357	36.393	3.73333	11.6412	0.757576
3110003A17Rik-201	10	17742900	17744000	-	18.1302	30.4749	28.0303	11.3889	6.35417	10.122	0
AC158630.1-201	10	18462275	18463375	+	47.7411	40.8942	19.4444	3.81161	4.02381	0.772201	0
AC153556.1-201	10	20863900	20865000	+	24.6992	29.5377	9	2.1879	3.46496	1.62602	7.14286
Sgk1-002	10	21600990	21602090	+	47.7321	36.8919	7.91667	19.6429	7.43651	5.01894	3.57143
Akap7-203	10	24919847	24920947	-	31.8777	29.1214	14.5122	6.55738	10.5844	0.926339	0
Tmem200a-201	10	25798758	25799858	-	46.2802	33.5108	10.1449	14.4444	4.27083	3.41398	0
Zufsp-201	10	33670918	33672018	-	36.9007	28.4879	8.33333	13.02	4.48338	2.74235	0
G630090E17Rik-201	10	39679859	39680959	-	30.7211	25.1287	9.76744	5.08475	6.25661	6.13839	0
Slc22a16-001	10	40289142	40290242	+	82.8083	75.2699	33.3333	24.3702	12.8431	20	0
Slc22a16-002	10	40289419	40290519	+	77.8052	76.3521	40.991	26.4966	7.05128	16.8269	0
Gpr6-201	10	40791991	40793091	-	40.9524	25.2182	0	3.23333	4.62644	5.94835	0
Mical1-006	10	41197284	41198384	+	28.1235	33.5388	33.3333	15.2778	2.13675	1.36752	0
Scml4-007	10	42584320	42585420	+	70.353	68.7905	12.3016	16.0544	18.8506	6.99234	5
Zfa-201	10	52264940	52266040	-	33.4649	47.337	55.6667	26.1515	46.0185	1.41667	11.1111
Mcm9-201	10	53350145	53351245	-	46.9473	46.8269	7.14286	6.74603	16.5741	0	0
Smpdl3a-003	10	57513374	57514474	+	66.7104	51.438	22.8495	17.2222	5.48387	13.5648	0
4933403O03Rik-201	10	57686174	57687274	-	81.0568	64.9776	50.154	38.328	24.6745	5.26795	9.30558
Gm4981-201	10	57699038	57700138	-	81.7763	56.4797	38.4444	26.2108	19.2804	10.6203	0
Spock2-001	10	59567967	59569067	+	41.3481	26.118	14.2857	2.13178	1.31808	0.868056	0
H2afy2-001	10	61246795	61247895	-	20.5137	25.0369	7.94872	6.05756	2.39332	0.238095	0
Hk1-017	10	61790415	61791515	-	65.3867	64.3474	26.1905	12.1591	15.3157	1.40977	0
AC164179.1-201	10	62884387	62885487	-	64.4651	54.358	47.7564	69.6894	7.26496	2.27273	0
1700040L02Rik-201	10	68004544	68005644	-	48.3781	52.0456	22.8571	6.06061	2.47693	2.20486	0
Rhobtb1-201	10	68674405	68675505	+	16.6912	26.9937	1.85185	1.44444	1.18357	3.54406	2.38095
Ipmk-005	10	70843497	70844597	+	42.4593	64.4831	33.285	22.3935	15.9856	6.17521	0
Zwint-006	10	72117985	72119085	+	37.862	39.4111	23.8095	6.13333	14.881	0.833333	6.25
AI646023-201	10	75022975	75024075	-	38.2027	28.1901	10.1695	2.03704	1.88172	0.57377	0
A130042E20Rik-201	10	75931759	75932859	-	24.0737	30.3829	9.80392	6.81818	10.0309	7.20339	0
C330046G03Rik-201	10	77326368	77327468	+	62.3796	43.7028	16.8254	22.6237	17.0031	2.78513	0
AC160411.1-201	10	77855059	77856159	+	58.4552	48.7677	28.8095	9.00901	11.8254	2.76713	0
Gm9978-201	10	77949696	77950796	-	29.4396	27.6623	5.14184	0.454545	1.54321	1.2963	0
Syde1-201	10	78054591	78055691	-	37.6066	30.3708	11.7284	1.08696	0.480769	2.10884	0
Polrmt-011	10	79199413	79200513	-	82.9304	86.5014	36.7742	17.2959	29.3617	9.33707	11.7647
Polrmt-008	10	79199428	79200528	-	82.9304	86.5014	36.7742	17.2959	29.3617	9.33707	11.7647
Polrmt-013	10	79200331	79201431	-	85.0516	87.5038	26.6667	20.4125	13.7798	3.8763	2.85714
Polrmt-010	10	79200358	79201458	-	85.0516	87.5038	26.6667	20.4125	13.7798	3.8763	2.85714
Grin3b-001	10	79432460	79433560	+	71.2393	62.8346	19.1358	16.4141	23.7647	1.2292	0
1600002K03Rik-201	10	79634689	79635789	+	15.6383	36.9916	8.33333	17.061	5.41245	2.67305	0
Diras1-002	10	80488307	80489407	-	57.3512	52.8031	15.0538	10.9259	10.1882	11.8919	0
AC155932.4-003	10	80656354	80657454	+	62.3504	25.7643	14.6259	4.84878	5.82513	5.47306	2.5641
AC155932.4-001	10	80656428	80657528	+	61.7248	25.4482	13.6667	4.65986	5.60669	5.51839	2.5
AC155932.4-002	10	80656436	80657536	+	61.7248	25.4482	13.6667	4.65986	5.60669	5.51839	2.5
Matk-001	10	80714680	80715780	+	36.1393	29.472	4.51977	2.87379	1.2178	1.67484	4.7619
Matk-003	10	80719044	80720144	+	32.7635	31.8141	9.80392	9.18853	6.44689	1.34615	43.4783
Matk-006	10	80719050	80720150	+	32.1211	31.2249	9.52381	9.00476	6.32525	1.32075	43.4783
Matk-004	10	80719087	80720187	+	28.6131	27.1959	9.00901	7.76273	5.49571	1.14754	51.8519
Apba3-202	10	80731089	80732189	+	42.2525	45.7862	9.04762	11.7886	7.76077	2.3403	0
RP24-535C14.4-001	10	80765562	80766662	-	78.4203	77.5945	29.2857	23.023	13.702	7.87229	7.69231
4930404N11Rik-204	10	80827499	80828599	-	52.7991	40.5528	7.48148	6.27273	2.64109	0.211864	0
4930404N11Rik-202	10	80827521	80828621	-	50.9468	38.522	7.48148	6.13208	3.3837	0.219298	0
Nfic-008	10	80863199	80864299	-	44.3909	30.5797	5.81395	12.6356	9.31973	2.93254	0
Nfic-009	10	80870286	80871386	-	30.3259	31.3286	4.09836	14.0672	6.60307	1.27762	0
AC159474.3-001	10	80922904	80924004	+	78.2807	47.9689	15.2564	5.53571	8.49934	1.84799	0
Tle2-012	10	81042579	81043679	+	60.8627	51.1632	21.4286	15.6746	9.68391	0	0
Tle2-010	10	81049714	81050814	+	37.4961	47.0281	20.8874	14.52	8.03922	3.55459	0
Tle2-008	10	81049744	81050844	+	38.2833	46.8234	21.0905	14.2207	7.73585	3.85344	0
Tle2-016	10	81050386	81051486	+	36.6008	47.0717	30.0813	16.2597	10.026	5.71038	0
Ankrd24-001	10	81090380	81091480	+	35.9661	31.6458	21.8803	4.67262	9.41024	1.08605	0
Sirt6-001	10	81090442	81091542	-	42.1839	37.809	21.1852	6.02778	12.9796	2.75176	0
Ankrd24-007	10	81090451	81091551	+	43.664	38.8609	21.6667	6.23563	13.435	2.84504	0
Ankrd24-002	10	81095444	81096544	+	19.8049	26.5626	7.53834	5.40293	6.65	1.42267	0
Ankrd24-008	10	81095448	81096548	+	19.8049	26.5626	7.53834	5.40293	6.65	1.42267	0
Ankrd24-009	10	81095454	81096554	+	19.1448	25.8034	7.4127	5.20282	6.39423	1.36688	0
B230315N10Rik-201	10	81703918	81705018	-	23.2399	28.0591	6.52174	15.3333	4.16667	10.119	0
B230315N10Rik-202	10	81703925	81705025	-	24.8999	30.3038	6.81818	16.6667	4.46429	10.8974	0
AC122408.1-201	10	85291121	85292221	+	45.2866	30.9695	15.8333	7.94596	8.39869	3.02137	0
Ccdc53-201	10	87662945	87664045	+	22.8223	28.8415	13.6364	3.84421	0	2.64626	0
Sycp3-001	10	87921314	87922414	+	55.122	41.8116	64.951	33.1391	18.0973	8.89403	0
Sycp3-002	10	87921409	87922509	+	50.2193	40.1294	61.7521	35.0609	20.139	7.46463	0
Amdhd1-001	10	93002678	93003778	-	24.7668	29.7311	14	2.50361	12.1569	6.7432	0
Ntn4-002	10	93102426	93103526	+	70.6856	44.6763	3.25203	17.8626	5.29762	3.29861	0
4921510H08Rik-201	10	97154693	97155793	+	70.6878	43.2286	21.6049	22.8986	26.0232	16.5206	0
Csl-201	10	99221735	99222835	-	80.9802	78.601	68.7943	33.0303	16.1905	10.8908	0
Ptprr-001	10	115454269	115455369	+	25.2721	39.5629	11.4583	2.91071	10.7895	3.57143	5.88235
Ptprr-002	10	115454343	115455443	+	19.6003	36.4728	10.4762	1.59938	8.88889	2.65781	0
4933416C03Rik-201	10	115550575	115551675	-	55.0648	80.2068	72.2222	56.6458	33.4483	2.73247	1.96078
4932442E05Rik-201	10	118296882	118297982	+	89.7909	93.6918	47.8846	56.3109	45.9536	4.07422	12.1212
BC048403-203	10	121186936	121188036	+	46.8543	87.947	68.1515	23.2545	22.5233	1.34684	0
Tmem5-001	10	121534327	121535427	-	23.9025	25.3647	6.17284	6.90104	3.7037	28.2117	0
Avpr1a-001	10	121884555	121885655	+	35.1524	33.1595	3.84615	0.868056	0.337838	1.56714	0
D10Ertd610e-201	10	126626975	126628075	-	14.6402	34.2699	6.12245	2.71318	1.77083	0.363636	0
AC144852.1-201	10	126631305	126632405	+	26.6667	30.1213	2.19298	2.80702	0.925926	9.58333	0
Mbd6-002	10	126724363	126725463	-	42.9744	45.1579	17.2222	12.4303	3.58304	3.04138	0
RP24-492D11.3-001	10	127099895	127100995	+	51.2323	27.0374	1.85185	0	1.80556	0	0
Prim1-001	10	127451228	127452328	+	34.9037	34.937	15.2174	10.9259	3.45155	11.8125	0
Prim1-002	10	127451252	127452352	+	33.8016	33.6666	14.5833	10.6306	3.28318	11.3203	0
Ikzf4-004	10	128081604	128082704	-	31.8641	34.0167	1.19048	5.63725	12.9422	1.46396	0
Inpp5j-005	11	3402037	3403137	-	60.736	63.3489	31.8452	14.8079	20.4893	1.35281	3.57143
Sec14l2-006	11	4018734	4019834	-	41.4491	25.1968	18.5714	12.3407	5.08532	4.34921	0
Hormad2-202	11	4340648	4341748	-	56.754	45.1977	20.7407	13.2344	4.09382	5.15338	0
Hormad2-001	11	4340985	4342085	-	53.4538	38.2941	10.9195	3.05225	5.36491	5.65265	0
Hormad2-002	11	4341006	4342106	-	53.4538	38.2941	10.9195	3.05225	5.36491	5.65265	0
Hormad2-003	11	4341008	4342108	-	53.4538	38.2941	10.9195	3.05225	5.36491	5.65265	0
Polm-004	11	5736388	5737488	-	28.1465	26.0359	8.97436	6.48148	7.25595	3.08489	0
Grb10-001	11	11926227	11927327	-	57.6871	59.7741	45.4114	44.6145	38.2626	18.6912	0
AL603984.1-002	11	18908133	18909233	+	50.1769	25.2889	2.19298	0.833333	0.314465	4.95627	0
AL603984.2-001	11	18912820	18913920	+	25.5275	34.8708	0	0.555556	9.76562	1.59722	0
Zrsr1-001	11	22872215	22873315	+	45.0731	43.285	17.4199	30.7578	40.1272	2.91796	1.69492
Commd1-006	11	22872759	22873859	-	47.3123	49.0412	30.1961	21.9741	36.7193	0.740741	2.22222
RP23-365O24.3-001	11	24072681	24073781	-	82.0522	79.804	43.252	45.4255	26.4931	4.47917	0
RP23-365O24.3-002	11	24072724	24073824	-	81.714	81.9295	38.4127	44.4815	27.0859	5.54348	0
Mat2b-007	11	40508389	40509489	-	40.2837	25.1894	21.4286	23.5145	15.1577	0.520833	0
Mat2b-001	11	40508605	40509705	-	70.7527	56.6517	25	34.1111	18.0914	2.08333	0
C1qtnf2-001	11	43286808	43287908	+	52.081	36.5655	10.2941	6.3058	6.06061	9.66228	0
Il12b-001	11	44212565	44213665	+	43.3904	30.7865	36.3636	10.1959	8.29787	0.740741	0
Flt4-001	11	49421765	49422865	+	43.7951	26.6316	30.6061	10.5274	9.33036	0.862069	0
Mgat4b-005	11	50043242	50044342	+	45.0346	54.1716	11.6667	8.94737	5.19958	8.45238	0
Mgat4b-003	11	50043250	50044350	+	43.4078	52.7758	10.9375	8.5	4.91071	8.21759	0
Zfp354c-201	11	50639860	50640960	-	18.1604	29.1158	4.54545	12.1795	2.59259	1.17521	0
Zfp354c-001	11	50641092	50642192	-	18.2008	25.1382	2.5641	4.21053	6.09028	1.04167	0
Zfp354c-003	11	50641126	50642226	-	20.5342	28.1308	3.0303	4.70588	6.58408	1.16279	0
Zfp879-202	11	50654948	50656048	-	29.7245	33.0245	6.89655	1.51515	3.34175	4.7973	0
Zfp879-203	11	50654954	50656054	-	29.7245	33.0245	6.89655	1.51515	3.34175	4.7973	0
Zfp2-006	11	50729533	50730633	-	29.0708	26.937	11.9858	4.52381	12.5298	3.59616	1.78571
Zfp2-004	11	50729536	50730636	-	29.0708	26.937	11.9858	4.52381	12.5298	3.59616	1.78571
Zfp2-202	11	50729544	50730644	-	29.0708	26.937	11.9858	4.52381	12.5298	3.59616	1.78571
Zfp2-003	11	50729554	50730654	-	30.4347	28.6493	13.3333	5.2381	13.4226	2.91375	1.85185
Zfp2-002	11	50729557	50730657	-	30.4347	28.6493	13.3333	5.2381	13.4226	2.91375	1.85185
Zfp2-001	11	50729567	50730667	-	32.1465	30.3617	12.5185	6.30952	14.4643	2.70848	1.85185
Zfp354a-001	11	50871759	50872859	+	34.2317	36.6123	9.52381	4.30108	12.19	1.70139	4.54545
Zfp354a-003	11	50871761	50872861	+	34.2317	36.6123	9.1954	4.30108	12.4514	1.66667	4.34783
Zfp354a-004	11	50871796	50872896	+	31.5468	32.0585	7.20721	3.4188	10.7038	1.43275	3.22581
Slc22a4-002	11	53821366	53822466	-	87.0842	79.1205	40.404	30.2925	21.6306	0.337838	0
Gpx3-001	11	54715274	54716374	+	40.4746	40.2393	18.1624	0.813008	3.83333	4.19012	0
Hand1-001	11	57645549	57646649	-	23.1356	25.4947	1.60819	0	1.60242	1.52778	0
Trim17-001	11	58776304	58777404	+	43.6253	38.5783	18.6992	10.1786	4.70765	10.5125	0
Obscn-202	11	58949777	58950877	-	57.1448	42.9023	5	21.6762	14.7701	0.615836	0
Obscn-001	11	58949804	58950904	-	61.8827	49.2661	5	27.3292	14.9383	0.658307	0
Gjc2-203	11	58991056	58992156	-	62.3466	57.2684	3.7037	3.61395	14.8438	3.97367	0
Prss38-001	11	59189059	59190159	-	56.4506	54.4047	26.8817	36.1022	15.3186	3.21429	0
Pld6-001	11	59601044	59602144	-	24.0232	25.4946	6.73759	5.24926	1.18039	1.82284	0
Pld6-002	11	59601047	59602147	-	24.0232	25.4946	6.73759	5.24926	1.18039	1.82284	0
Myo15-002	11	60292417	60293517	+	67.4967	63.1839	35.3595	27.7934	17.0238	7.39435	0
Tmem11-001	11	60692674	60693774	-	9.36508	25.1336	12.1951	3.87097	1.35659	0	0
Gm10428-201	11	62564413	62565513	+	53.1934	59.4651	28.7234	35.3773	19.3711	0.606061	0
Tekt3-001	11	62874156	62875256	+	43.1301	41.2342	14.8551	5.70818	5.00448	3.24751	0
Rcvrn-001	11	67507828	67508928	+	67.0996	38.9836	6.5	9.79167	2.85714	0	0
Aloxe3-004	11	68948041	68949141	+	55.1222	39.6894	8.54167	12.0833	10.432	5.07194	0
RP23-5O23.6-001	11	69214015	69215115	+	45.5893	55.476	21.8382	10.5923	14.8441	3.41567	0
Sox15-001	11	69467816	69468916	+	16.789	47.4283	1.48148	5.70106	9.01673	0.438597	0
Zbtb4-002	11	69578414	69579514	+	7.77778	32.5954	17.4797	9.38095	3.32921	6.82367	0
Zbtb4-001	11	69578424	69579524	+	7.56757	31.871	17.0635	9.24883	3.24493	6.72619	0
Chrnb1-003	11	69607672	69608772	-	44.1136	46.5089	22.549	8.3881	7.67007	3.63636	0
Tnk1-004	11	69669004	69670104	-	25.7138	38.744	10.0775	12.9464	8.99832	11.443	8
Neurl4-001	11	69715894	69716994	+	38.831	56.2323	8.75313	17.3323	19.6793	14.4325	0
Gps2-201	11	69726390	69727490	+	24.8521	30.0263	6.03448	8.84799	4.95604	4.53846	2.7027
Gabarap-001	11	69803645	69804745	+	25.969	27.1884	15.942	13.7255	1.66667	0.735294	0
0610010K14Rik-212	11	70049598	70050698	-	47.0553	54.9455	11.6667	13.3333	9.72222	18.1818	7.69231
AL669869.2-201	11	70066846	70067946	+	58.9211	30.9792	3.94737	2.00794	9.66089	0.846301	0
Alox12e-003	11	70135850	70136950	-	46.7615	41.5581	18.5897	14.6377	5.16026	1.80818	2.63158
Cxcl16-004	11	70273234	70274334	-	49.9377	41.9798	8.61582	9.89984	12.9391	0.464481	0
RP23-122P1.5-002	11	70428948	70430048	+	36.446	36.5898	2.97619	4.83921	3.29317	3.125	5.26316
Chrne-005	11	70429075	70430175	-	51.059	46.6397	4.37853	6.56926	4.46759	2.89855	5.55556
Chrne-004	11	70429086	70430186	-	53.254	47.9679	5.87432	7.14626	4.89035	3.65297	5.26316
Chrne-003	11	70429099	70430199	-	54.5348	48.9525	5.97222	7.35644	5.02252	3.75587	5.40541
6330403K07Rik-201	11	70846804	70847904	-	32.1609	32.5429	1.25	10.4012	10.2469	2.73585	0
Slc13a5-002	11	72080624	72081724	-	35.1912	26.182	13.8889	1.31868	1.15546	0.931677	0
Tekt1-001	11	72175844	72176944	-	55.4973	57.0181	15.6863	11.5942	2.53623	7.46667	0
Spata22-001	11	73142243	73143343	+	56.1943	48.9858	22.3684	28.8994	16.6478	10.3255	1.6129
Mnt-002	11	74649970	74651070	+	47.9791	73.3105	15.122	14.8084	8.63326	6.18132	0
Myo1c-001	11	75464012	75465112	+	24.0986	25.6013	15	7.44517	6.337	2.41445	0
1700016K19Rik-201	11	75812414	75813514	+	44.6879	33.3514	17.9487	5.55556	7.53189	1.81818	0
Abr-201	11	76250512	76251612	-	19.2584	27.4654	3.125	8.91813	3.78788	1.85185	0
Abr-003	11	76308858	76309958	-	38.5903	31.0584	0	5.26316	1.25	1	9.09091
Coro6-003	11	77276413	77277513	+	69.1915	48.6068	10.2222	19.4571	4.62006	2.1941	0
Coro6-201	11	77276415	77277515	+	69.1915	48.6068	10.2222	19.4571	4.62006	2.1941	0
Myo18a-012	11	77672789	77673889	+	28.8801	54.3226	2.96053	5.08671	4.70376	0.624133	0
Rab34-001	11	78000932	78002032	+	23.7805	28.9814	12.3457	9.73809	1.63399	2.69006	0
Rab34-002	11	78000942	78002042	+	22.1951	27.1116	10.7527	9.01675	1.54321	2.51366	0
Proca1-002	11	78007206	78008306	+	27.9632	35.7243	11.5741	11.9452	8.76269	5.4828	0
Proca1-001	11	78007236	78008336	+	26.3421	33.6829	11.1607	11.5186	8.41575	5.14013	0
Vtn-002	11	78311593	78312693	+	53.588	51.2373	8.33333	4.9183	6.75044	0.476191	0
Vtn-001	11	78311622	78312722	+	53.588	51.2373	8.33333	4.9183	6.75044	0.476191	0
Slfn5-001	11	82764604	82765704	+	40.9468	25.6804	10.8527	16.0123	0.793651	2.83019	5.55556
Rasl10b-002	11	83221639	83222739	+	66.7446	60.4358	15.2778	20.5449	10.8059	3.08957	0
Rasl10b-201	11	83221819	83222919	+	48.309	40.6228	9.16667	7.32759	4.6131	0.758929	0
1700125H20Rik-202	11	84982906	84984006	+	26.8732	27.7736	1.14943	1.35659	6.03865	1.11607	0
Tbx4-001	11	85698924	85700024	+	41.8199	30.0987	6.94444	1.26437	1.17925	0.226757	0
1200011M11Rik-202	11	86898784	86899884	-	33.8612	45.1617	13.0502	22.7778	25	8.86088	0
Rad51c-004	11	87217908	87219008	-	14.8971	25.017	16.2069	8.26689	14.0023	3.07366	0
Rad51c-002	11	87217925	87219025	-	15.1245	25.3904	16.2069	8.39408	13.919	3.12854	0
Rad51c-001	11	87218356	87219456	-	34.4021	54.5311	41.8939	14.6195	23.5016	1.73333	0
Hsf5-001	11	87429666	87430766	+	29.6911	34.5623	53.6232	15.102	33.6516	4.9325	0
Mpo-004	11	87615040	87616140	+	61.4825	69.6728	9.25926	26.9643	19.7222	2.63248	0
Gm10367-201	11	88833976	88835076	-	35.3851	70.8665	21.9697	20.7418	13.9785	24.8299	6.66667
Nme1-001	11	93829735	93830835	-	43.5271	33.436	19.0476	10.7143	7.88961	0.933642	0
Spata20-003	11	94347393	94348493	-	33.5486	25.4445	22.029	6.10806	9.31818	3.79002	0
Mycbpap-001	11	94382956	94384056	-	62.8974	47.2069	0	4.16667	2.82051	3.77778	0
Chad-001	11	94425361	94426461	+	25.4505	29.8358	1.75809	4.87962	4.53221	6.09054	0
Xylt2-001	11	94538729	94539829	-	29.0363	27.8631	8.95833	5.0291	4.44876	5.59392	1.49254
Col1a1-005	11	94799326	94800426	+	53.4944	30.1713	3.50877	8.22917	1.65757	4.25532	0
RP23-85A17.8-002	11	96166295	96167395	-	46.2104	29.0396	0.925926	1.66667	1.71958	1.41026	0
Hoxb1-002	11	96226572	96227672	+	24.0239	26.0501	1.41243	0.198413	0.198413	1.68919	0
Arhgap23-003	11	97275847	97276947	+	16.6609	32.8038	10.6061	10.6841	9.45749	5.5646	0
Arhgap23-001	11	97312444	97313544	+	87.4847	85.197	50.3205	19.287	11.5931	2.74557	0
1700001P01Rik-201	11	97637091	97638191	-	20.7637	47.5312	11.8254	10.0289	7.41843	2.53401	0
1700001P01Rik-202	11	97637132	97638232	-	20.7637	47.5312	11.8254	10.0289	7.41843	2.53401	0
Pnmt-001	11	98246764	98247864	+	71.533	52.1719	14.1026	9.50794	13.0627	7.63441	0
Pnmt-002	11	98247026	98248126	+	51.4445	38.425	6.21469	4.52759	7.9037	6.66667	0
RP23-395E10.3-001	11	98544629	98545729	-	34.284	57.5383	34.9206	29.2188	23.2366	6.88312	0
Gjd3-001	11	98844230	98845330	-	54.537	32.904	2.71318	1.74074	8.60656	2.84173	0
Krt25-001	11	99184165	99185265	-	87.7571	66.5673	33.3333	19.3849	13.4954	5.77941	23.5294
Krt28-001	11	99236117	99237217	-	69.9901	73.4877	18.6275	16.3333	21.321	3.23143	0
Krt20-001	11	99299364	99300464	-	63.4967	69.4527	39.4737	4.46429	6.81818	2.60684	0
Ptrf-202	11	100831831	100832931	-	25.2284	25.1437	7.40741	1.98413	2.39772	1.41404	3.84615
Ptrf-001	11	100832101	100833201	-	53.4003	43.044	28.5714	4.49134	6.71404	3.11236	9.09091
Coasy-003	11	100944209	100945309	+	33.137	25.4778	11.7284	22.4981	4.8715	2.61784	1.5625
RP23-382C19.4-002	11	101470928	101472028	+	79.7081	39.3961	8.69565	6.15385	6.87192	0.689655	0
RP23-382C19.4-001	11	101471014	101472114	+	78.5798	38.608	9.25926	7.33333	7.04906	0.625	0
Pyy-001	11	101969046	101970146	-	71.7783	38.0153	10.7143	11.8611	8.11828	7.01058	0
Hdac5-009	11	102080142	102081242	-	54.1358	41.8634	16.6667	19.0625	10.8385	3.43386	4.16667
Hdac5-020	11	102080143	102081243	-	54.1358	41.8634	16.6667	19.0625	10.8385	3.43386	4.16667
Atxn7l3-003	11	102156201	102157301	-	13.6287	31.972	7.14286	9.15435	5.32164	5.6497	0
Rundc3a-008	11	102259481	102260581	+	64.0946	61.8562	17.6068	28.252	8.67989	2.55814	15.625
Gm1564-201	11	102525902	102527002	+	19.4122	35.1022	40	15.7988	4.44445	1.39627	61.7647
Gm1564-202	11	102525937	102527037	+	19.2147	34.0346	38.6905	16.3556	4.46565	1.35428	65.625
Gfap-001	11	102758345	102759445	-	61.2838	57.4623	11.7117	17.4941	6.42373	0.813008	0
Nmt1-002	11	102888504	102889604	+	21.8051	27.476	7.40741	10	6.66667	3.50198	0
4933400C05Rik-202	11	103079646	103080746	-	40.133	33.5386	28.3333	17.0238	13.1845	5.03876	0
4933400C05Rik-201	11	103079650	103080750	-	40.133	33.5386	28.3333	17.0238	13.1845	5.03876	0
Arhgap27-007	11	103200517	103201617	-	46.4978	44.4325	13.5135	8.71843	11.644	2.9	0
Arhgap27-006	11	103200933	103202033	-	41.984	39.8568	18.3648	10.9696	17.3994	3.80282	0
1700081L11Rik-206	11	104328968	104330068	-	21.2637	38.7633	8.82353	11.0248	4.11523	2.1645	10
Efcab3-004	11	104972970	104974070	+	53.0493	48.9753	32.1181	25.0233	8.75259	18.5627	0
March10-202	11	105317942	105319042	-	27.8234	27.3581	4.16667	1.96078	6	0.195695	3.125
March10-001	11	105317949	105319049	-	27.8234	27.3581	4.16667	1.96078	6	0.195695	3.125
Limd2-002	11	106022074	106023174	-	42.4619	35.3032	8.33333	0.392157	9.72147	2.45098	0
Tcam1-002	11	106136986	106138086	+	34.9799	28.5183	18.1973	18.2853	8.08889	7.67903	0
Tcam1-201	11	106137062	106138162	+	32.2098	26.4686	19.5455	17.0935	7.67933	7.148	0
Nol11-003	11	107050566	107051666	-	25.7047	25.1858	10.2564	3.90625	5.30303	0.606061	0
Nol11-001	11	107050595	107051695	-	26.5079	25.9728	10.8108	4.03226	5.46875	0.628931	0
Cacng5-001	11	107776269	107777369	-	30.6315	27.348	9.52381	20.6644	9.69388	0.706215	0
Fam20a-004	11	109583493	109584593	-	33.9827	25.9128	1.33333	2.16667	4.79167	0.416667	11.5385
Cd300a-003	11	114750608	114751708	+	82.5444	76.9398	33.3333	8.66667	8.85854	12.2993	0
Nat9-004	11	115049056	115050156	-	35.3466	39.4429	8.62069	15.3605	3.22106	3.63636	0
Nat9-003	11	115049058	115050158	-	35.3466	39.4429	8.62069	15.3605	3.22106	3.63636	0
Nat9-009	11	115049073	115050173	-	36.0728	41.5079	8.92857	15.077	3.38624	3.76176	0
Otop3-001	11	115195045	115196145	+	63.9222	25.5032	6.48148	5.21127	8.86364	2.92208	0
Itgb4-001	11	115835023	115836123	+	35.0776	33.3267	9.28962	12.6148	8.49702	2.77778	0
Itgb4-201	11	115835039	115836139	+	34.0459	32.3465	9.13978	12.2438	8.23954	2.69608	0
Itgb4-006	11	115850252	115851352	+	34.0474	33.9992	11.1111	11.2491	6.66997	2.6429	4.25532
Trim65-003	11	115992338	115993438	-	50.5188	53.7288	10.8108	10.537	12.4745	0.866402	0
Trim65-001	11	115992340	115993440	-	49.5832	53.964	10.8108	12.4008	12.4745	0.866402	0
Trim65-002	11	115992342	115993442	-	49.5832	53.964	10.8108	12.4008	12.4745	0.866402	0
Evpl-001	11	116099291	116100391	-	28.9592	30.3845	4.47154	3.91775	3.7827	6.32479	3.125
Exoc7-202	11	116168198	116169298	-	45.4598	43.5099	33.8571	23.6059	15.6911	10.5923	3.0303
Exoc7-005	11	116168447	116169547	-	62.2917	53.777	53.0357	31.1003	26.7094	9.83193	3.33333
Sphk1-002	11	116392058	116393158	+	47.5386	26.1276	1.96078	1.79167	3.65801	0.514403	0
Gm11744-204	11	116513848	116514948	+	55.2024	35.2032	17.0635	9.13044	4.2381	3.15238	0
Tmc6-004	11	117643412	117644512	-	24.2951	34.3767	15.0709	2.66667	5.46296	1.06061	6.45161
Tk1-001	11	117687306	117688406	-	32.8155	35.3451	22.2222	14.6124	6.32505	2.77778	0
Tha1-003	11	117733125	117734225	-	58.6582	56.294	21.7593	21.4865	3.125	7.70522	7.69231
Ccdc40-005	11	119113867	119114967	+	16.3447	25.8303	2.89855	18.0272	2.72436	1.2963	0
Ccdc40-003	11	119119241	119120341	+	66.466	43.5881	23.2143	15.8915	23.8826	18.3889	0
Ccdc40-006	11	119120080	119121180	+	72.2549	59.6894	22.8571	16.7006	16.688	18.1191	0
RP23-82I5.17-003	11	120392702	120393802	-	70.2121	32.7623	6.75	14.8765	10.1991	1.21119	0
RP23-82I5.17-005	11	120392711	120393811	-	71.5123	31.5398	6.75	15.1625	10.388	1.23404	0
Dysfip1-001	11	120412346	120413446	-	74.5192	83.3914	23.913	29.3254	18.3322	0	30
RP23-84C12.13-001	11	120507984	120509084	+	56.115	61.1609	21.4286	15.4481	18.5351	2.77949	3.22581
Myadml2-002	11	120508296	120509396	-	50.2195	56.8237	18.6441	14.244	17.3501	2.61398	2.77778
Stra13-005	11	120573197	120574297	-	37.4299	26.1736	9.54546	5.61039	4.00132	1.7284	9.09091
Dcxr-001	11	120588495	120589595	-	37.4447	25.2487	14.2553	10.7887	9.97537	1.79221	18.3333
Tex19.1-201	11	121006457	121007557	+	38.5656	50.9183	39.4583	44.1448	20.0691	0.227273	3.22581
Tex19.1-202	11	121006471	121007571	+	40.4079	50.7322	39.4583	44.1448	20.3981	0.454545	3.0303
BC017643-205	11	121090536	121091636	-	41.4181	26.0793	6.26263	14.9687	12.4045	1.83389	20
Pomc-201	12	3953951	3955051	+	60.4216	36.6398	12.0325	5.98361	3.96565	2.48174	0
Adcy3-004	12	4132103	4133203	+	32.5488	28.9093	15	14.3333	3.93162	5.26024	4.28571
Adcy3-001	12	4132104	4133204	+	32.5488	28.9093	15	14.3333	3.93162	5.26024	4.28571
Cenpo-001	12	4234194	4235294	-	17.8778	25.4218	17.3333	11.009	8.68657	1.61017	0
4930417G10Rik-201	12	4745125	4746225	-	83.75	75.1569	45.8333	18.7302	20.5764	0	0
Gm1964-006	12	4881051	4882151	-	26.9093	29.2312	6	5.41969	6.00198	0.584795	0
Gm1964-005	12	4881061	4882161	-	26.9093	29.2312	6	5.41969	6.00198	0.584795	0
Gm1964-004	12	4881064	4882164	-	26.9093	29.2312	6	5.41969	6.00198	0.584795	0
Gm1964-003	12	4881065	4882165	-	26.9093	29.2312	6	5.41969	6.00198	0.584795	0
Matn3-001	12	8953735	8954835	+	27.472	31.5123	5.88235	5.06536	1.91571	1.93208	0
Pqlc3-005	12	17007114	17008214	-	22.7808	31.4829	4.54545	7.97102	2.45098	1.19048	0
Myt1l-203	12	30524229	30525329	+	63.7338	74.579	50.3333	19.1049	24.4654	1.54321	0
Ispd-201	12	37107106	37108206	+	50.9609	58.4703	20.5882	10	1.92308	3.32158	6.66667
Nubpl-001	12	53197724	53198824	+	27.8287	27.3363	11.9048	11.218	1.85185	0	9.09091
Aldoart2-201	12	56665226	56666326	+	64.9466	64.4778	64.5161	55.8586	32.5024	7.43146	3.33333
Sstr1-201	12	59311791	59312891	+	48.8258	26.5359	0.925926	8.88799	4.54365	0.854701	0
Clec14a-201	12	59369721	59370821	-	32.4978	31.5392	2.08333	2.85714	4.29398	1.90171	0
AC125344.1-201	12	67385244	67386344	-	53.2677	56.7402	65.7658	47.9167	36.8548	5.875	7.35294
4930512B01Rik-201	12	70890275	70891375	+	74.8162	43.7551	0	2.23577	5.9127	3.6541	0
Pygl-003	12	71328499	71329599	-	38.1032	25.5471	5.39095	6.51515	8.2622	1.2987	0
Pygl-001	12	71328570	71329670	-	39.6703	27.1484	6.3285	7.54386	9.32143	1.53846	0
Lrrc9-001	12	73541853	73542953	+	30.956	25.4325	4.87805	4.77987	1.36111	0.372257	0
Lrrc9-002	12	73541920	73543020	+	29.9574	25.3135	4.7619	4.60606	1.36111	0.378788	0
Lrrc9-003	12	73541936	73543036	+	29.9574	25.3135	4.7619	4.60606	1.36111	0.378788	0
Six6os1-201	12	74018652	74019752	-	27.8766	30.3608	12.5	14.5316	11.1133	1.44946	0
Six6os1-002	12	74018744	74019844	-	28.9698	32.4546	13.5135	15.9155	12.0024	1.40162	0
Six6os1-001	12	74018793	74019893	-	35.6242	35.7377	22.2222	16.4988	14.2881	1.19048	0
Gm1568-201	12	81861574	81862674	-	38.1174	30.4236	7.07071	1.98413	4.34028	12.0045	50
Papln-001	12	85103584	85104684	+	56.9185	39.2394	14.3678	4.31944	4.10562	8.07923	0
Papln-002	12	85103604	85104704	+	58.2746	37.0107	13.4409	4.11376	3.81236	8.33911	0
Papln-003	12	85103612	85104712	+	56.3925	35.2483	13.0208	4.01809	3.63907	8.78924	0
Acot5-001	12	85409275	85410375	+	66.4737	53.4499	10.4762	7.10784	5.59234	0.384615	8.33333
7420416P09Rik-201	12	85988423	85989523	+	74.5299	80.026	60.5556	19.009	18.183	1.75439	0
Rps6kl1-202	12	86490738	86491838	-	58.9169	56.793	12.5253	6.96589	8.42554	4.0068	0
Rps6kl1-201	12	86492104	86493204	-	42.3457	30.3054	11.1111	8.1307	14.3194	7.88525	0
Esrrb-202	12	87810097	87811197	+	23.4181	37.1914	17.5157	24.0134	10.9552	2.55456	0
Esrrb-201	12	87810105	87811205	+	23.4181	37.1914	17.5157	24.0134	10.9552	2.55456	0
Tmem63c-001	12	88366242	88367342	+	52.7486	52.7732	16.2037	15.205	16.8667	0.25	0
Tmem63c-201	12	88366514	88367614	+	30.85	32.5193	13.0081	6.11888	8.10345	0.376648	0
Tmem63c-004	12	88366566	88367666	+	27.4633	29.5426	11.9048	8.95563	7.58064	0.358423	0
Nrxn3-202	12	90032629	90033729	+	82.4236	72.0808	20	17.782	15.0164	3.7037	0
Kcnk10-202	12	99816050	99817150	-	39.3032	29.1178	3.7037	0.282486	3	0	0
Gm10431-201	12	102137514	102138614	-	30.6453	32.3622	4.16667	2.72109	6.22024	0.333333	0
Gpr68-005	12	102137608	102138708	-	34.084	35.3798	4.54545	5.42636	7.63333	0.362319	0
Gpr68-004	12	102137634	102138734	-	35.5042	35.8619	1.5625	5.55556	7.95139	0.378788	0
RP24-369B4.1-001	12	103368016	103369116	-	73.4233	39.2515	10	5.79365	13.125	0.711382	0
AC122013.1-202	12	106573804	106574904	+	24.3295	25.2184	6.89655	6.14035	16.6667	4.36323	0
Amn-201	12	112508309	112509409	+	57.8298	29.6093	24.6377	5.36243	5.49158	6.44862	0
Pfkp-008	13	6621198	6622298	-	71.7258	90.9222	63.0864	33.6813	7.02381	1.0876	0
Inhba-201	13	16102684	16103784	+	44.0971	32.1194	2	10.1471	3.42857	10.101	0
RP23-54E4.1-001	13	21531340	21532440	+	61.4787	57.143	17.5	13.2353	8.25758	10.4167	0
Pom121l2-002	13	22072063	22073163	+	25.811	25.9746	0	2.47619	1.92308	1.33929	0
Hist1h2aa-001	13	24025331	24026431	+	54.7574	58.4782	68.75	50.5129	27.1825	12.9296	0
Hist1h2ba-001	13	24025925	24027025	-	52.4734	51.2785	61.9126	46.687	25.7581	7.42972	0
RP23-262C6.2-004	13	29107162	29108262	+	75.4795	59.1364	56.5854	41.5728	34.6929	4.92188	10.7143
RP23-262C6.2-003	13	29107577	29108677	+	74.5603	58.7531	48.3761	40.719	33.9986	5.56452	11.7647
Irf4-001	13	30840095	30841195	+	52.6906	29.0497	20.9649	9.54365	9.77293	3.20823	0
Dsp-201	13	38287353	38288453	+	85.0544	91.5709	61.5591	26.5232	27.155	3.656	9.00901
Tmem14c-201	13	41110673	41111773	+	28.9214	25.2478	11.4583	5.56176	7.57353	2.37705	1.96078
Phactr1-002	13	42803912	42805012	+	44.2652	40.6521	14.4928	13.5556	7.18126	6.13356	0
Phactr1-003	13	42803950	42805050	+	43.2659	39.3407	14.4928	13.6559	6.95685	5.9145	0
Rnf182-001	13	43710079	43711179	+	28.123	31.2757	12.5	2.03704	2.23389	0	0
Cap2-001	13	46596217	46597317	+	45.6504	46.0465	31.8182	8.19048	4.71088	10.5747	0
Tpmt-005	13	47139933	47141033	-	36.6102	41.4044	10.8333	7.4522	2.22756	3.70293	0
Tpmt-004	13	47140006	47141106	-	49.3057	59.5746	13.6364	6.35346	2.31481	4.98753	0
Zfp169-202	13	48608705	48609805	-	25.7	29.5273	16.2791	2.78689	10.5911	1.65207	0
Fbxw17-201	13	50512246	50513346	+	24.8786	31.3014	13.9456	8.51064	1.12179	0.88141	0
Cltb-004	13	54700422	54701522	-	72.6847	75.799	58.8235	35.7143	28.006	2.90123	9.375
Nsd1-201	13	55310143	55311243	+	21.9333	30.5418	3.44961	12.2449	7.44646	1.42857	5.26316
B4galt7-001	13	55700257	55701357	+	34.5238	26.2507	5	4.53488	6.01606	5.92593	0
Klhl3-001	13	58214853	58215953	-	43.6035	44.7118	15.9722	11.0411	6.91057	0	0
5133401N09Rik-201	13	58258015	58259115	+	26.1613	27.611	25.1852	6.96078	9.57224	6.29417	0
Fbp1-002	13	62989387	62990487	-	43.222	26.2382	1.6	9.72222	6.62698	12.0915	0
Fbp1-001	13	62989542	62990642	-	55.9952	37.3664	7.77778	12.069	18.7004	14.6825	0
Cntnap3-201	13	65005096	65006196	-	37.5387	39.1112	12.9032	8.33333	9.90991	1.02041	10
BC048507-201	13	67963274	67964374	+	45.3257	44.5311	7.26496	19.6569	10.839	0.909091	5
Fastkd3-201	13	68721439	68722539	+	27.4517	26.6429	9.09091	3.33333	9.29167	12.0995	0
Adamts16-002	13	70980553	70981653	-	70.4028	42.9779	17.3077	4.62677	9.80392	1.44144	7.69231
Adamts16-004	13	70980586	70981686	-	72.7924	44.8853	18.75	4.89116	10.4167	1.52381	8.33333
Adamts16-001	13	70980589	70981689	-	72.7924	44.8853	18.75	4.89116	10.4167	1.52381	8.33333
AC154824.1-203	13	81102335	81103435	+	38.0388	29.1263	3.6828	8.78378	6.76692	3.10698	0
RP24-230J5.2-003	13	91881281	91882381	-	62.9119	53.409	25.1938	22.0833	24.7143	1.02778	0
RP24-230J5.2-002	13	91881333	91882433	-	73.4364	62.4354	32.8283	24.9145	28.2449	0.816994	0
RP24-230J5.2-001	13	91881377	91882477	-	76.5939	66.778	31.8627	25.5417	27.559	1.76282	0
AC154363.1-201	13	93253868	93254968	-	36.7212	37.3383	26.6304	22.0833	16.5761	8.05773	0
Lhfpl2-007	13	94942729	94943829	+	63.8403	46.1223	9.58333	8.47826	10.2652	2.5248	0
Sv2c-002	13	96759669	96760769	-	64.1746	68.1182	52.5641	33.8153	13.0488	0	0
Marveld2-201	13	101386803	101387903	-	32.9894	30.5133	12.6812	7.03277	4.178	2.96703	0
Ccdc125-201	13	101438465	101439565	+	34.2782	26.0594	8.33333	4.16667	1.40071	0.894309	0
Rgs7bp-201	13	105844910	105846010	-	23.0411	27.7623	4	2.07373	1.96078	0	0
Rnf180-203	13	106082994	106084094	-	48.2917	25.7508	7.7381	9.05797	3.51064	2.4031	0
Hspb3-201	13	114453600	114454700	-	61.8113	72.3256	40.9091	15.5208	10.5938	1.93452	0
Itga2-201	13	115722190	115723290	-	42.1025	34.5161	16.6667	9.82222	4.48482	1.01317	0
Gm10734-201	13	115878709	115879809	+	46.5551	52.7528	20.8685	25.2596	11.7105	0.162338	5.86207
AC154550.1-201	13	120196486	120197586	+	11.7378	25.7252	0.714286	2.77778	0.645161	1.62037	0
Gm7120-202	13	120275846	120276946	+	17.1584	27.663	39.4737	18.702	12.6116	15.3435	21.1538
Gm7120-201	13	120276667	120277767	+	16.6405	45.4985	62.938	51.6532	44.2484	53.0942	47.3744
3110070M22Rik-201	13	120276915	120278015	-	21.6931	55.3192	66.794	58.0338	51.4923	58.2739	49
Psmd6-001	14	14953398	14954498	-	19.915	25.9788	16.2963	5.27027	5.65892	2.52268	0
Rps24-203	14	25308940	25310040	+	18.6035	27.8513	16.6667	5.59524	2.89331	1.65112	0
1700024G13Rik-201	14	33201477	33202577	-	37.3715	31.9468	5.55556	11.4286	13.4734	6.30631	0
Arhgap22-004	14	34062576	34063676	+	30.1754	34.1387	0	9.24731	7.02381	5.93496	0
Zfp488-201	14	34791850	34792950	-	38.3995	40.4338	9.52381	9.93625	6.21891	2.31218	4.54545
Syt15-003	14	35031781	35032881	+	81.3333	55.7582	28.2609	9.10257	7.47126	10.6732	0
9230112D13Rik-201	14	35335887	35336987	-	68.0876	71.0264	52.3809	35.9615	13.3918	1.90109	8.33333
Dydc1-003	14	41885200	41886300	+	37.9114	25.468	6	4.82864	3.76543	0.680272	0
Dlgap5-201	14	48037982	48039082	-	22.2436	44.433	25.5556	20.3968	3.04586	10.0427	0
AC157572.1-201	14	52608404	52609504	-	33.9825	37.1369	3.76344	7.33333	12.5727	12.911	0
Rem2-201	14	55093937	55095037	+	29.7619	27.9571	6	2.52525	7.65993	0	0
Slc22a17-202	14	55531815	55532915	-	32.1141	26.2709	11.859	9.94754	6.0831	1.81818	0
Ap1g2-008	14	55723247	55724347	-	65.7702	69.2883	24.6032	16.9164	22.8077	9.29984	0
Ap1g2-011	14	55723628	55724728	-	44.8168	47.3563	23.4568	7.26481	4.26471	1.35017	0
Ap1g2-007	14	55725245	55726345	-	49.2433	47.0079	24.0476	7.43817	10.9877	1.56794	5.55556
Ap1g2-003	14	55725271	55726371	-	49.2433	47.0079	24.0476	7.43817	10.9877	1.56794	5.55556
Ap1g2-002	14	55725285	55726385	-	50.2226	48.2082	24.7549	7.61527	8.88243	1.60714	5.55556
Ap1g2-006	14	55725298	55726398	-	51.4782	49.6261	25.5051	7.80101	6.57182	1.64835	5.55556
Fitm1-201	14	56193511	56194611	+	76.7224	71.5815	19.697	18.0208	9.87723	4.11458	0
RP23-11O22.5-001	14	56194728	56195828	-	61.823	67.1731	18.0556	21.0474	23.224	1.99074	0
Ipo4-003	14	56254368	56255468	-	25.0444	27.4275	8.21256	6.22932	1.25763	1.36905	0
Ipo4-001	14	56254421	56255521	-	29.9903	32.827	11.2745	7.15709	2.13072	2.05128	0
Ipo4-002	14	56254694	56255794	-	61.265	68.7198	30.8943	12.4061	7.44949	7.5029	0
Rnf17-201	14	57020534	57021634	+	53.5069	48.5561	35.3535	23.0903	23.7869	10.0575	0
Gjb6-003	14	57750796	57751896	-	66.4166	40.5644	22.2222	5.18868	2.29835	0.807823	0
Clu-001	14	66586320	66587420	+	42.0828	40.2355	12.2024	11.1458	9.33333	7.07937	0
Clu-007	14	66586479	66587579	+	25.4163	25.032	6.35965	7.57046	5.66667	5.31746	0
Clu-008	14	66586491	66587591	+	25.4163	25.032	6.35965	7.57046	5.66667	5.31746	0
Clu-002	14	66587555	66588655	+	26.13	34.281	6.94444	9.8063	4.5082	1.6176	0
Ptk2b-003	14	66899729	66900829	-	28.6263	25.5312	5.35714	3.9787	4.77543	1.38393	0
Ptk2b-002	14	66899789	66900889	-	39.7607	36.0441	10	6.2996	7.00397	2.12912	0
Adra1a-001	14	67253088	67254188	+	57.6252	26.7509	12.1795	6.92085	9.16667	5.35714	0
Adra1a-002	14	67253095	67254195	+	56.3888	26.8318	11.7284	6.56593	8.73016	5.68182	0
R3hcc1-001	14	70107291	70108391	-	28.5057	27.1173	16.3043	8.16137	7.81293	0	2.38095
2610301G19Rik-201	14	70553518	70554618	-	28.3372	30.9384	20.0667	23.2323	15.4545	1.40625	0
Zc3h13-202	14	75726685	75727785	+	89.8496	81.3074	32.4033	29.0969	23.3602	12.8345	8
Tnfsf11-202	14	78707596	78708696	-	25.3731	30.423	5.8642	15.789	10.0571	0.694445	7.69231
Tnfsf11-201	14	78707750	78708850	-	41.2403	47.8283	10.1852	25.1455	16.4841	0	6.66667
Tbc1d4-009	14	101906387	101907487	-	69.571	69.0384	18.4211	25.5571	20.4062	7.02597	0
Tbc1d4-003	14	101906443	101907543	-	69.4316	69.8427	16.6667	24.9907	19.757	6.22192	0
Cldn10a-001	14	119252954	119254054	+	30.1125	25.8401	7.72059	2.47619	1.18027	2.75362	9.72222
AC154811.1-201	14	120788107	120789207	-	23.2498	39.4228	13.5135	4.09722	4.61538	2.05628	0
Oxct1-001	15	3975383	3976483	+	34.9818	26.2905	4.34783	6.10766	12.2046	4.96599	0
Plcxd3-002	15	4324491	4325591	+	52.1498	42.2838	12.6984	9.26667	11.6667	0	56.6667
Plcxd3-001	15	4324504	4325604	+	48.0855	38.3726	9.42029	8.91026	10.942	0.574713	53.125
Prlr-001	15	10106401	10107501	+	43.1994	29.3319	1.51515	10	2.03252	0	0
Prlr-005	15	10106410	10107510	+	43.1994	29.3319	1.51515	10	2.03252	0	0
Prlr-006	15	10106536	10107636	+	33.9415	25.6892	1.25	7.14286	0.724638	0	0
Rnasen-004	15	12754882	12755982	+	9.6381	26.3821	4.83871	8.91927	5.3127	1.28627	0
BC030476-201	15	34382067	34383167	+	33.8	37.0142	21.0526	17.9444	9.5977	5.76923	5
Cox6c-002	15	35867862	35868962	-	36.8183	41.6494	12.6667	9.59184	21.1389	1.76554	0
Cox6c-001	15	35867901	35869001	-	38.9024	43.7318	12.9252	9.79167	21.4972	1.86012	0
Ncald-001	15	37722088	37723188	-	38.8624	28.5823	0	3.64583	5.65476	2.77778	0
Aard-201	15	51870653	51871753	+	33.9504	41.7778	12.2549	3.97727	5.51672	1.01317	0
Ly6k-201	15	74630298	74631398	-	76.2409	48.9513	28.4314	23.9583	11.0501	2.43902	8.69565
Ly6h-005	15	75397546	75398646	-	34.5885	35.2742	8.33333	1.51515	12.1138	1.6129	0
Ly6h-001	15	75397585	75398685	-	36.8906	38.2368	8.97436	1.66667	13.4234	0	0
Gsdmd-201	15	75691769	75692869	+	19.4719	28.5582	3.40909	4.35897	3.26149	2.91005	0
Plec-202	15	76030165	76031265	-	46.7432	41.1322	13.0631	17.3373	0.555556	5.45238	0
Scx-201	15	76286868	76287968	+	25.8248	35.7696	25.1812	1.15385	3.26191	0	0
Zfp7-201	15	76708689	76709789	+	26.8563	26.7262	6.02837	7.10692	5.12821	5.0565	0
Ncf4-005	15	78084882	78085982	+	48.0561	33.596	1.16279	16.6825	8.1401	0.844749	0
Kctd17-002	15	78257994	78259094	+	30.349	38.4201	7.93651	12.9545	1.36054	7.93651	0
Kctd17-001	15	78258058	78259158	+	23.3397	28.1572	7.60234	13.8542	1.26263	6.58263	0
Kctd17-004	15	78258092	78259192	+	21.7392	26.3729	7.10383	13.619	1.20773	6.04891	0
Kctd17-007	15	78258121	78259221	+	21.0001	25.0542	6.77083	12.8829	1.17371	5.73871	0
Sstr3-201	15	78374675	78375775	-	47.9381	44.9698	17.9365	5.80068	15.1066	3.21166	0
Galr3-201	15	78871315	78872415	+	65.3156	40.2238	11.5196	7.13178	13.3333	0.813008	0
Sox10-201	15	78994816	78995916	-	58.1332	46.9941	21.4912	23.4568	11.7241	3.68687	0
Cbx6-001	15	79665018	79666118	-	33.3639	39.4722	34.3889	29.1667	16.2364	1.35135	0
D730005E14Rik-201	15	79722753	79723853	-	7.72727	33.3919	13.2576	6.17284	9.48582	0.874862	0
Sgsm3-001	15	80807195	80808295	+	34.5056	29.3383	25	22.0238	12.1078	2.84713	0
Sgsm3-005	15	80807209	80808309	+	31.8513	27.0815	23.0769	20.2381	11.1261	2.61312	0
Sgsm3-002	15	80807229	80808329	+	30.4931	25.7044	21.4286	19.2104	10.4219	2.44561	0
AC102198.1-201	15	81021496	81022596	+	31.6107	32.93	13.0081	4.59184	1.13169	5.32407	0
Fam109b-003	15	82169983	82171083	+	58.7074	61.267	30.9938	7.14559	8.98809	0.529101	0
1500032L24Rik-205	15	82170416	82171516	+	34.4408	32.2548	18.5714	3.0852	4.45578	2.16931	0
Fbln1-001	15	85035379	85036479	+	35.2454	29.168	12.0192	7.42857	7.39332	2.98363	0
Mov10l1-001	15	88812339	88813439	+	67.4038	67.9102	29.1667	46.8554	38.8213	2.74194	7.14286
Hdac10-008	15	88957820	88958920	-	37.6564	32.2782	8.91473	12.5604	8.74416	8.57639	0
Miox-006	15	89165864	89166964	+	57.594	67.6165	29.8126	16.2989	9.64286	3.96539	0
Cpt1b-202	15	89255678	89256778	-	21.5038	52.8219	5.76023	16.0775	0	1	0
Dbx2-201	15	95485102	95486202	-	47.212	39.2211	8.69565	2.52137	9.0144	0	0
Fam113b-201	15	97190625	97191725	+	52.1	66.4361	22.7632	13.082	1.63265	3.625	0
Col2a1-006	15	97829796	97830896	-	64.4107	27.4817	5.76923	1.25786	5.15152	0.961539	0
Col2a1-005	15	97830024	97831124	-	67.8161	26.5368	4.08163	1.36054	5.35354	0.617284	0
Olfr281-202	15	98285716	98286816	+	93.4251	75.3476	22.6667	23.75	30.2874	5.29432	0
Olfr281-201	15	98285743	98286843	+	90.9149	71.3738	19.5402	23.9286	34.9495	4.90511	0
Rnd1-002	15	98507789	98508889	-	31.7983	26.0869	9.7037	2.43056	3.92857	12.0833	0
Rnd1-003	15	98507791	98508891	-	31.7983	26.0869	9.7037	2.43056	3.92857	12.0833	0
Rnd1-001	15	98507792	98508892	-	31.7983	26.0869	9.7037	2.43056	3.92857	12.0833	0
Ccdc65-202	15	98550382	98551482	+	40.7078	58.9588	22.327	34.2701	15.7143	0.902458	0
Fkbp11-201	15	98558529	98559629	-	32.148	27.9312	1.0101	4.93271	2.3227	2.57858	0
Lmbr1l-002	15	98746543	98747643	-	43.322	53.8541	9.13333	20.7382	14.4444	6.25	0
Prph-201	15	98884612	98885712	+	31.994	26.3501	5.03876	4.4898	2.77778	4.00327	0
Dnajc22-002	15	98922601	98923701	+	31.8413	34.0975	0	0.490196	1.42857	1.77324	0
Faim2-201	15	99358348	99359448	-	50.6048	49.0576	6.25	6.66667	16.9165	1.12179	0
Tmprss12-202	15	100110314	100111414	+	63.2085	79.0765	47.5	55.7395	46.75	17.7724	0
Acvrl1-001	15	100957953	100959053	+	49.8892	37.212	12.069	4.28571	15.2297	1.11842	7.69231
Acvrl1-007	15	100957968	100959068	+	48.4503	35.44	11.2903	4.06015	14.4683	1.0625	6.66667
Acvrl1-002	15	100957982	100959082	+	48.4503	35.44	11.2903	4.06015	14.4683	1.0625	6.66667
Acvrl1-005	15	100958005	100959105	+	46.2156	34.087	10.5556	2.80423	14.5718	0.592105	6.66667
Acvrl1-011	15	100967031	100968131	+	50.8078	60.986	28.8194	10.9562	13.928	0.727513	0
Krt7-001	15	101241833	101242933	+	55.8957	25.9786	5.76923	6.62963	0.925926	1.20968	0
Krt83-201	15	101269101	101270201	-	31.5376	26.8475	0	3.27864	2.27273	6.38788	0
AC104862.1-201	15	101616789	101617889	-	70.6647	71.0449	8.58586	24.1307	33.8932	2.95367	0
Igfbp6-001	15	101973793	101974893	+	49.3582	49.3669	8.80953	5.15622	6.58252	0	0
Myg1-201	15	102161165	102162265	+	35.0135	41.1302	18.125	7.53799	17.3508	3.89581	0
Amhr2-002	15	102281754	102282854	+	30.2714	46.7376	28.0449	14.7799	25.1135	9.49686	0
Gtsf1-008	15	103259893	103260993	-	77.3006	89.5672	43.5404	47.963	24.8519	19.8958	0
Gtsf1-006	15	103260575	103261675	-	74.3462	88.1962	43.6012	52.4797	25.4082	17.6871	0
AC167018.1-201	16	4939485	4940585	-	37.1142	39.4176	8.97436	8.21429	5.71429	1.49573	0
Tmem114-201	16	8425129	8426229	-	34.9794	28.288	13.6752	10.0258	1.49518	3.03726	0
Litaf-003	16	10993064	10994164	-	16.8559	25.2057	16.0985	1.82441	8.00412	1.04497	3.22581
Litaf-001	16	10993114	10994214	-	19.9435	29.6968	19.7154	2.40778	9.21111	1.18127	3.125
Ube2v2-002	16	15594500	15595600	-	17.5536	26.0256	8.33333	11.6949	5.59701	0.820513	0
Ube2v2-001	16	15594517	15595617	-	19.1494	27.7778	9.67742	12.7778	6.04839	0.555556	0
Fgd4-009	16	16600338	16601438	-	34.9306	29.0273	7.69231	8.94009	13.8012	7.4359	0
Ydjc-006	16	17146030	17147130	+	30.0347	28.1944	20.5128	0.5	10.5556	2.17391	0
Thap7-007	16	17529141	17530241	-	69.8427	72.5196	22.5	27.1587	14.1975	2.77778	0
Slc7a4-201	16	17576664	17577764	-	22.221	30.043	40.2778	5.07055	14.859	0.592138	0
Cldn5-201	16	18775940	18777040	+	17.715	33.4174	6.86275	6.39344	2.64247	0.793651	0
2510002D24Rik-201	16	18835671	18836771	+	27.4476	30.1304	9.9359	4.7619	2.60771	7.44048	1.66667
2510002D24Rik-202	16	18835673	18836773	+	25.6177	28.1217	9.22619	4.34783	2.43386	8.61111	1.66667
Ece2-008	16	20630218	20631318	+	42.7607	51.6583	14.7436	6.99813	8.5003	1.98113	0
St6gal1-001	16	23223813	23224913	+	29.9792	25.4756	1.14943	0.877193	4.91453	0	0
CT030736.1-201	16	30007753	30008853	+	29.5846	31.269	7.69231	8.28407	2.29885	3.71353	0
Pak2-001	16	32079328	32080428	-	24.5999	29.5282	5	10	8.92019	8.49765	0
Zdhhc19-002	16	32498697	32499797	+	28.4411	32.1478	16.6667	6.38889	9.94789	3.50823	0
Slc12a8-202	16	33517622	33518722	+	27.437	46.4988	11.6667	8.23593	2.98851	0.555556	0
Parp14-001	16	35871530	35872630	-	31.6957	27.9719	2.08333	0.588235	2.49513	0.714286	0
RP24-459O21.3-001	16	35981125	35982225	-	25.747	36.0524	22.1478	5.18608	3.13624	8.88952	2.89474
Ktelc1-002	16	38550204	38551304	-	23.0907	26.425	18.8889	7.52688	13.179	1.93603	0
Ktelc1-001	16	38550240	38551340	-	25.5471	28.5561	21.25	8.18713	14.0136	2.09472	0
Gramd1c-002	16	44027958	44029058	-	94.6599	81.1875	61.7284	32	21.6667	4.62963	17.8571
Sidt1-001	16	44333004	44334104	-	44.4147	31.2578	4.41176	2.04545	4.3465	3.46939	0
Ccdc52-001	16	44346234	44347334	+	34.5535	34.2438	16.1765	7.38095	6.58371	10.2717	0
Wdr52-201	16	44403732	44404832	+	79.8398	83.8695	47.093	37.2147	31.9113	0.203252	0
Boc-001	16	44558910	44560010	-	25.9601	25.2124	2.5	5.25253	1.66667	0	0
Cd200r1-003	16	44764849	44765949	+	52.0558	53.9569	25.4167	28.3396	34.5792	5.89715	0
Cd200r1-002	16	44764939	44766039	+	55.1723	57.0556	24.596	25.9472	29.6271	6.23959	0
BC016579-201	16	45654136	45655236	-	32.8982	32.3792	14.8148	5.07576	2.28175	2.32323	0
Cep97-006	16	55934810	55935910	-	24.2277	25.227	7.14286	15.4792	2.5	1.5873	0
Cep97-005	16	55934846	55935946	-	24.2277	25.227	7.14286	15.4792	2.5	1.5873	0
Cep97-201	16	55934861	55935961	-	24.2277	25.227	7.14286	15.4792	2.5	1.5873	0
Cep97-004	16	55934867	55935967	-	24.7911	26.4004	7.5	16.2939	2.63158	1.66667	0
Cep97-001	16	55934868	55935968	-	24.7911	26.4004	7.5	16.2939	2.63158	1.66667	0
Col8a1-001	16	57754750	57755850	-	36.6615	27.6502	10.5072	0.728597	6.85987	0.1443	0
St3gal6-008	16	58523737	58524837	-	50.6426	46.0337	2.27273	21.8615	13.8889	0	0
St3gal6-004	16	58523771	58524871	-	53.5243	49.2606	2.17391	21.8615	13.8889	0	0
4930453N24Rik-201	16	64770887	64771987	-	29.731	26.7222	38.8889	31.9583	1.13636	0	8.33333
Usp16-001	16	87453948	87455048	+	39.3187	27.2923	9.90991	14.9399	10.5079	2.30352	0
Tiam1-003	16	89818497	89819597	-	55.3105	48.9542	8.33333	8.33333	5.03472	3.125	4.54545
Tiam1-008	16	89960882	89961982	-	31.2868	33.0471	6.37255	9.70779	7.08146	0	0
Tiam1-202	16	89960972	89962072	-	37.5019	35.4728	9.84849	14.7727	9.15409	0	0
Urb1-004	16	90810558	90811658	-	25.4586	25.035	3.4188	7.55831	1.47541	2.38095	0
B3galt5-001	16	96456408	96457508	+	81.3429	65.5963	43.8597	20.8875	4.57912	2.52525	0
Pabpc6-201	17	9862385	9863485	-	43.7434	71.909	25.5128	22.1401	16.5333	13.5678	0
Pnldc1-201	17	13102651	13103751	-	27.6592	47.0695	10.3535	13.1067	10.6838	4.40106	0
Tcp1-005	17	13107567	13108667	+	18.2035	25.0924	17.6191	7.14286	1.18519	0.90921	0
Acat3-003	17	13133121	13134221	-	44.9464	28.3056	7.82313	5.37356	5.83333	0.368852	7.89474
Acat3-001	17	13133168	13134268	-	49.0473	30.6577	8.97436	6.49306	7.04861	0.441176	9.09091
Cldn6-001	17	23815332	23816432	+	33.5271	25.4156	13.5185	4.70336	4.72155	1.51786	7.65766
Prss21-001	17	24004023	24005123	+	72.3588	65.5401	55.6989	16.4394	3.16994	4.40388	0
Pdpk1-005	17	24287783	24288883	-	18.7217	37.8927	4.34783	3.84615	5	0	0
Pdpk1-201	17	24287791	24288891	-	14.8504	34.2284	4.54545	2.77778	2.97619	0	0
RP23-35F19.4-001	17	24344806	24345906	+	45.4797	35.2547	17.619	2.58571	5.81933	0.561056	0
Jmjd8-001	17	25964812	25965912	+	44.8609	58.6112	17.7536	23.5461	12.06	11.4912	0
Jmjd8-201	17	25964988	25966088	+	23.9038	30.0998	6.20155	2.30994	6.21615	3.33333	20
Jmjd8-002	17	25965009	25966109	+	23.1795	29.6506	5.92593	2.27012	6.09661	3.27778	19.4444
Jmjd8-007	17	25965016	25966116	+	23.1795	29.6506	5.92593	2.27012	6.09661	3.27778	19.4444
Jmjd8-003	17	25965065	25966165	+	22.4977	28.7912	5.67376	2.19444	5.98158	3.17204	19.4444
Jmjd8-005	17	25965066	25966166	+	22.4977	28.7912	5.67376	2.19444	5.98158	3.17204	19.4444
Rhbdl1-201	17	25974002	25975102	-	23.5232	30.9736	6.14583	4.78755	3.97959	1.21528	0
Rhot2-202	17	25981696	25982796	-	82.7649	80.3289	43.9815	29.7667	16.0623	2.20238	6.66667
RP23-356J2.5-001	17	26055034	26056134	+	30.2306	33.9329	21.6667	6.12179	5.1634	2.53623	0
AC159277.1-201	17	26087417	26088517	+	35.7602	32.8993	11.7305	18.6873	3.82937	2.72938	0
Nhlrc4-201	17	26089410	26090510	-	79.2252	63.0991	24.375	3.75	10.3395	0.3663	0
Decr2-004	17	26227174	26228274	-	24.1708	26.0703	8.33333	2.35327	5.81652	8.45486	0
Ggnbp1-007	17	27153958	27155058	+	23.9141	28.5084	19.4444	8.77049	19.071	1.53284	3.22581
Ggnbp1-003	17	27153969	27155069	+	22.2116	26.2862	18.0556	7.95082	18.5808	1.18284	3.22581
Bak1-002	17	27165423	27166523	-	32.5996	38.0971	6.57895	14.6528	10.3896	5.90212	0
Bak1-003	17	27165432	27166532	-	32.5996	38.0971	6.57895	14.6528	10.3896	5.90212	0
Spdef-003	17	27854427	27855527	-	47.3869	52.0692	10.5556	17.8319	4.70716	8.61883	0
Tcp11-002	17	28217412	28218512	-	7.02204	27.1371	7.52033	5.05464	1.55738	2.49349	0
Tcp11-202	17	28217426	28218526	-	7.02204	27.1371	7.52033	5.05464	1.55738	2.49349	0
Tcp11-001	17	28217429	28218529	-	6.784	27.2989	7.17054	4.89418	1.50794	2.41793	0
Tcp11-003	17	28217446	28218546	-	6.45574	26.7179	7.78986	4.67172	1.43939	2.34681	0
Tcp11-004	17	28217484	28218584	-	8.625	28.1358	13.8889	4.20579	1.33803	3.56808	0
Def6-001	17	28343723	28344823	+	27.1875	33.5252	4.82456	6.89484	6.37709	0.555555	35.7143
Def6-201	17	28343753	28344853	+	25.0406	31.8663	4.36508	6.26804	5.75494	0.502645	27.7778
Def6-002	17	28343782	28344882	+	24.2236	31.3866	4.16667	6.72015	5.48726	0.479798	25
Slc26a8-201	17	28821733	28822833	-	63.1073	65.6055	41.9355	25.9343	21.2783	6.94444	0
Pnpla1-001	17	28994356	28995456	+	74.6263	54.479	59.6491	31.1483	19.4382	5.7153	0
Cdkn1a-002	17	29234152	29235252	+	61.4106	70.3694	32.0988	17.5227	23.9777	4.76608	0
Rasal3-008	17	32532216	32533316	-	49.1699	42.6924	10	5.37648	3	0.701754	0
Rasal3-007	17	32533554	32534654	-	38.8378	25.4324	17.7193	8.87524	2.02168	0.621118	3.44828
Zfp563-003	17	33228403	33229503	+	39.0191	39.7361	31.9048	15.0538	12.8889	7.42424	0
Morc2b-201	17	33275641	33276741	-	45.6506	55.9386	43.3333	23.6742	7.81115	6.08766	3.33333
Morc2b-002	17	33276344	33277444	-	45.1937	53.3304	33.3333	24.5614	8.56821	5.70175	3.44828
Morc2b-001	17	33276528	33277628	-	48.3959	51.7986	32.1429	25	7.9902	6.01852	3.84615
AA388235-201	17	34117437	34118537	+	16.7764	25.0155	33.3333	10.9409	8.79845	0.384615	0
H2-Ke6-201	17	34164892	34165992	-	29.5238	30.2055	7.02614	4.07213	7.05241	1.02941	0
H2-Ke6-202	17	34164902	34166002	-	31.7129	32.779	6.89103	4.80742	7.15766	1.02941	0
Col11a2-001	17	34175382	34176482	+	34.7987	33.4387	0.564972	3.59375	4.47148	0.980392	0
H2-Eb1-201	17	34445424	34446524	+	83.8465	41.6714	7.14286	14.7059	12.4269	3.08225	0
Fkbpl-201	17	34780758	34781858	+	35.8729	25.361	13.5417	5.92949	9.62963	1.70402	0
Atf6b-201	17	34783156	34784256	+	15.525	27.6895	3.26923	5.6337	9.69923	5.376	1.96078
C2-004	17	35032392	35033492	-	39.4756	64.3044	52.551	32.0464	12.9382	6.14006	0
Ddah2-201	17	35195030	35196130	+	28.8005	27.5422	13.0503	10.1562	4.7801	4.22959	0
RP23-115O3.2-001	17	35356779	35357879	+	60.7243	84.3997	30.7292	21.1543	17.3432	6.54694	0
H2-Q6-205	17	35561181	35562281	+	29.0751	25.0293	3.03819	2.81649	3.1694	0.941445	0
H2-Q7-202	17	35575100	35576200	+	28.3993	27.7568	0.925926	7.7957	1.95312	0.520833	0
H2-Q10-203	17	35606034	35607134	+	33.6492	30.7055	6.875	5.29101	4.87179	10.4726	0
H2-Q10-202	17	35606061	35607161	+	32.6878	29.8282	6.875	5.20833	4.72637	10.1691	0
2610110G12Rik-206	17	36045806	36046906	-	22.3638	33.8762	4.93827	7.4515	2.69841	1.77121	4
2610110G12Rik-214	17	36046890	36047990	-	10.4889	26.3016	9.82906	3.61635	7.25806	0.471698	0
2610110G12Rik-205	17	36046891	36047991	-	10.4889	26.3016	9.82906	3.61635	7.25806	0.471698	0
2610110G12Rik-201	17	36046892	36047992	-	10.4889	26.3016	9.82906	3.61635	7.25806	0.471698	0
2610110G12Rik-216	17	36046902	36048002	-	11.5815	28.4493	9.82906	3.99306	7.89474	0.520833	0
2610110G12Rik-204	17	36046920	36048020	-	15.7795	33.3006	13.6179	4.25926	8.33333	0.277778	0
Rpp21-201	17	36394688	36395788	-	24.6764	28.6331	4.83871	9.75155	2.94715	3.05556	0
Tcte1-202	17	45659383	45660483	+	21.4991	30.9241	5.26455	7.54022	6.52263	0.720165	0
Tmem63b-003	17	45823736	45824836	-	43.4734	37.3008	25.8333	19.6774	14.6814	11.9561	0
Tmem63b-002	17	45823754	45824854	-	43.4734	37.3008	25.8333	19.6774	14.6814	11.9561	0
Cul7-006	17	46797736	46798836	+	89.6023	85.89	32.7236	16.1769	17.7062	9.46712	0
Gnmt-001	17	46866017	46867117	-	18.5138	31.9831	19.3182	6.12637	9.70077	0.25	0
Guca1b-001	17	47521342	47522442	+	80.1245	58.5684	28.9394	11.918	10.9278	0.758929	0
Guca1b-002	17	47521353	47522453	+	80.1245	58.5684	28.9394	11.918	10.9278	0.758929	0
AI661453-202	17	47604325	47605425	+	41.5117	46.8466	21.8056	7.21726	4.42308	2.22663	0
Mdfi-001	17	47971540	47972640	-	30.093	26.247	9.09091	8.44444	9.28775	1.45833	0
Daam2-202	17	49703562	49704662	-	34.0952	28.5989	9.25926	2.08333	4.86111	0	2.22222
Dazl-201	17	50432824	50433924	-	81.2985	81.1085	91.3333	77.6755	46.9069	8.98305	2.88462
AC154214.1-201	17	50836846	50837946	+	24.1465	29.3608	8.87097	2.67857	5.72917	0.797102	0
St6gal2-002	17	55583680	55584780	+	35.782	30.5611	17.931	5.13843	3.64583	5.00541	0
St6gal2-001	17	55583687	55584787	+	35.782	30.5611	17.931	5.13843	3.64583	5.00541	0
Shd-201	17	56108890	56109990	+	41.4806	30.8683	7.08333	8.07408	8.35227	5.95734	0
Plin5-201	17	56256871	56257971	-	40.3709	35.3051	25.6098	15.2645	6.66171	3.5556	26.3158
Alkbh7-003	17	57136903	57138003	+	22.1667	25.5099	16.1111	11.7325	9.34935	0.959384	1.6129
1110012J17Rik-208	17	66728171	66729271	-	49.3874	84.8207	37.8125	22.1505	23.7806	2.66763	0
Epb4.1l3-202	17	69631039	69632139	+	86.3995	81.7225	59.2105	35.3763	36.5435	6.77645	0
1700038P13Rik-201	17	80111612	80112712	+	46.0003	26.4414	0	0	0	1.04167	5.88235
Haao-201	17	84246030	84247130	-	63.1482	72.0748	42.6812	30.8621	17.2297	1.53153	0
Abcg5-202	17	85075362	85076462	-	45.0267	29.0741	1.11111	4.07738	2.38095	4.19048	0
AC165360.1-201	17	85091456	85092556	+	59.0799	59.8411	44.5658	20.5934	17.5623	0.604396	0
Ttc7-006	17	87728554	87729654	+	74.5417	79.5482	25.9091	27.0789	14.2179	2.08333	27.5862
1700011E24Rik-201	17	87826925	87828025	-	48.1826	53.6519	9.25926	20.2536	7.13675	5.51242	0
AC151286.1-201	17	91486833	91487933	+	31.623	27.8855	39.4203	27.9421	18.1944	2.70476	0
Nrxn1-004	17	91487723	91488823	-	47.0316	27.3309	26.6667	27.1667	7.6801	2.54196	0
Mtpap-201	18	4374616	4375716	+	25.9968	25.8162	12.1212	15	10.5367	1.31842	0
Cetn1-201	18	9619376	9620476	-	80.5882	78.284	55.3571	46.8333	16.1111	9.74748	0
Pik3c3-004	18	30431524	30432624	+	17.7083	32.5974	8.82353	16.1765	5.85106	12.8307	0
Pik3c3-003	18	30431526	30432626	+	17.7083	32.5974	8.82353	16.1765	5.85106	12.8307	0
Pik3c3-002	18	30431581	30432681	+	17	31.6387	8.65385	15.566	5.61224	12.4359	0
Gypc-201	18	32719501	32720601	-	56.1796	48.3194	3.125	2.01105	9.53749	1.80138	0
Cdc23-004	18	34811272	34812372	-	22.2077	31.8251	17.7928	10.7143	10.2381	0.649351	4
Cdc23-003	18	34811276	34812376	-	22.2077	31.8251	17.7928	10.7143	10.2381	0.649351	4
Cdc23-001	18	34811289	34812389	-	22.2077	31.8251	17.7928	10.7143	10.2381	0.649351	4
AC027740.1-201	18	36925217	36926317	-	29.2423	58.5252	7.14286	10.1211	13.131	0.96247	0
Pcdha11-201	18	37248790	37249890	+	19.0275	32.1225	8.33333	4.4697	2.46105	0	0
Slc25a2-201	18	37798028	37799128	-	46.9223	76.3622	50.4242	38.8411	24.5455	11.9118	0
Pcdh1-201	18	38357360	38358460	-	67.2762	85.8619	39.1342	20.463	24.6733	6.86471	0
Slc27a6-001	18	58714911	58716011	+	34.6361	25.6637	0	9.01786	6.0303	3.5	5.26316
Synpo-003	18	60784127	60785227	-	50.0548	49.1913	4.62963	3.75	8.62544	0.810811	0
Camk2a-001	18	61084272	61085372	+	63.5791	27.5116	4.79167	4.14414	3.23848	0.658915	0
Camk2a-002	18	61084286	61085386	+	63.8274	27.5067	4.6748	4.03509	3.16138	0.643939	0
Camk2a-006	18	61084379	61085479	+	63.4323	25.9169	5.4878	4.03509	3.71977	0.643939	0
Gm9949-201	18	62338780	62339880	+	31.2068	29.6373	15.2778	4.67391	7.82499	2.28758	0
Napg-001	18	63136490	63137590	+	37.8108	29.2442	4.6875	7.7027	3.43833	0.273224	0
Napg-002	18	63136515	63137615	+	35.0775	27.7078	4.16667	7.125	3.05629	0.248756	0
Napg-007	18	63136555	63137655	+	32.2321	25.3121	3.87931	6.11765	2.07089	0.231481	0
Zfp532-201	18	65738884	65739984	+	26.7343	28.1855	22.8261	0.383142	9.33203	0.862069	5.55556
Ccbe1-201	18	66244423	66245523	-	84.493	85.2956	28.8691	25.9004	22.6091	4.18582	0
Mc4r-201	18	67019594	67020694	-	20.6287	25.4488	0	1.76768	1.69014	2.45098	0
Gnal-201	18	67246990	67248090	+	35.4496	33.5033	4.62963	3.05556	2.51609	0	0
A730085E03Rik-201	18	69356775	69357875	+	50.5391	47.2189	20.2381	12.6016	1.27441	7.86232	0
Tcf4-003	18	69502800	69503900	+	35.7091	45.6201	4.90196	14.2473	5.78869	4.53175	0
Poli-004	18	70689822	70690922	-	15.471	25.0743	9.87654	4.83568	1.40947	0.847458	0
Poli-201	18	70689875	70690975	-	17.7016	32.9627	9.21986	6.24242	1.96154	0	0
Poli-001	18	70690174	70691274	-	27.659	47.2453	16.0494	20.8586	4.32927	0	0
Mro-003	18	74022285	74023385	+	30.5976	27.8548	4.79798	7.62963	6.77143	0	0
Loxhd1-201	18	77679242	77680342	+	87.7651	72.2557	45.5782	25.4575	24.0646	3.61791	0
Slc14a1-003	18	78338758	78339858	-	89.7426	70.3771	37.8788	9.18239	13.6728	7.84858	0
Mbp-005	18	82722862	82723962	+	48.3154	73.699	16.6667	12.9743	17.6834	1.06061	4.34783
Mbp-007	18	82722901	82724001	+	48.6855	71.8526	18.4211	13.3501	17.4574	1.02941	4.16667
Mbp-010	18	82722908	82724008	+	48.6855	71.8526	18.4211	13.3501	17.4574	1.02941	4.16667
Mbp-008	18	82722922	82724022	+	48.6855	71.8526	18.4211	13.3501	17.4574	1.02941	4.16667
Mbp-006	18	82722938	82724038	+	48.6855	71.8526	18.4211	13.3501	17.4574	1.02941	4.16667
Mbp-011	18	82722975	82724075	+	48.482	71.17	18.75	13.7031	17.2044	1	4.16667
Gm10523-201	18	83232646	83233746	+	70.0738	53.5821	17.284	10.303	9.70111	1.01317	4.16667
Tcirg1-005	19	3902972	3904072	-	58.7685	68.7396	10.8527	15.2985	4.26561	16.5261	0
Tcirg1-013	19	3903146	3904246	-	43.0626	63.2906	15.8712	16.4652	4.61228	20.4475	0
Tcirg1-011	19	3903255	3904355	-	41.9815	58.5674	17.2876	17.5788	6.14436	16.9872	0
AC133523.6-001	19	4001132	4002232	-	31.2227	50.59	9.77778	9.41441	17.4354	0.76555	1.78571
Tmem134-007	19	4126572	4127672	+	57.4902	52.8843	25.7576	15.219	9.33523	0.925926	0
Carns1-201	19	4169929	4171029	-	41.9657	37.2855	3.7037	6.64683	8.72093	3.88211	0
AC124347.2-001	19	4438003	4439103	+	48.7798	35.1833	1.0101	3.08333	4.94614	2.08333	0
Syt12-001	19	4477347	4478447	-	64.3376	27.1013	26.6667	3.75	6.98925	5.92593	0
AC147618.1-201	19	4712605	4713705	-	39.6804	25.5295	9.375	1.47059	5.59015	0.320513	0
Cst6-201	19	5349260	5350360	-	45.5131	34.2245	16.0063	8.4864	13.4592	1.68079	0
Fosl1-201	19	5446547	5447647	+	34.438	31.7184	5.96774	4.05093	7.7381	3.53535	0
Mtvr2-002	19	5729533	5730633	-	24.9464	33.2281	15.1316	11.164	10.8333	0.294118	0
Mtvr2-001	19	5729551	5730651	-	26.4416	36.1845	16.0088	11.9871	11.6071	1.02941	0
Mtvr2-003	19	5729553	5730653	-	26.4416	36.1845	16.0088	11.9871	11.6071	1.02941	0
Gm10814-201	19	6014263	6015363	+	42.1214	37.7985	20.7317	12.8596	19.9741	1.53595	0
Tm7sf2-008	19	6067676	6068776	-	28.7464	25.2397	14.8148	6.75676	2.79605	1.82138	0
Tm7sf2-014	19	6067685	6068785	-	29.5029	25.8184	15.0538	6.84931	2.83333	1.86869	0
Tm7sf2-007	19	6067703	6068803	-	29.5029	25.8184	15.0538	6.84931	2.83333	1.86869	0
Tm7sf2-010	19	6067708	6068808	-	29.5029	25.8184	15.0538	6.84931	2.83333	1.86869	0
Tm7sf2-001	19	6067742	6068842	-	30.1003	27.1169	16.092	7.24638	2.95139	1.97108	0
Tm7sf2-201	19	6067750	6068850	-	30.1003	27.1169	16.092	7.24638	2.95139	1.97108	0
Tm7sf2-004	19	6067755	6068855	-	30.1003	27.1169	16.092	7.24638	2.95139	1.97108	0
Tm7sf2-003	19	6067767	6068867	-	30.6032	27.8599	16.6667	7.46269	3.03571	2.0266	0
1110014N23Rik-205	19	6069598	6070698	-	72.7778	79.5567	20	14.6693	17.8525	7.14529	7.14286
1700123I01Rik-201	19	6183388	6184488	+	61.1126	51.6196	43.0556	26.6667	16.3835	0.833333	0
1700123I01Rik-202	19	6183467	6184567	+	61.0797	53.1109	39.0152	26.7555	15.1496	0.890805	0
Rasgrp2-013	19	6401918	6403018	+	34.298	48.0859	18.6275	7.34814	1.92192	12.9687	5
Rasgrp2-015	19	6403582	6404682	+	68.6011	78.9293	8.82353	18.5736	20.4518	5.70238	15.625
Rasgrp2-003	19	6403741	6404841	+	62.9376	77.0516	9.30556	19.9383	20.0194	4.86461	0
Rasgrp2-016	19	6403827	6404927	+	59.1838	74.6616	7.7027	19.9455	18.0579	4.35255	0
Kcnk4-201	19	7008905	7010005	-	54.0064	41.4133	11.5385	4.31159	8.63727	2	0
Bad-003	19	7024257	7025357	+	16.8384	25.0705	9.81818	7.65027	6.32768	3.19892	4
Stx5a-201	19	8814933	8816033	+	17.5004	28.4976	9.1954	8.83333	11.483	0.444201	0
Bscl2-008	19	8914009	8915109	+	10.9343	37.0757	3.75	3.86243	15.2778	5.24691	0
Bscl2-005	19	8914025	8915125	+	11.988	34.4838	3.57143	3.53511	13.9831	4.80226	0
Vwce-201	19	10707723	10708823	+	44.9635	30.8882	17.7536	2.75926	14.2857	3.58689	2.27273
Slc15a3-002	19	10916385	10917485	+	79.7158	71.2803	15	14.3939	14.6333	1.18284	0
Mrpl16-201	19	11843875	11844975	+	34.9256	25.9268	6.81818	1.28205	3.48837	1.96013	0
AC129014.2-001	19	12670956	12672056	-	50.6459	31.9628	8.97436	8.02326	6.55039	2.56368	0
AC150898.1-201	19	24550076	24551176	+	35.6337	36.0458	21.5278	1.28205	2.08333	6.06061	0
Kank1-002	19	25480189	25481289	+	38.0952	28.4511	10.7143	9.08827	1.5	6.35457	4.54545
Ak3-001	19	29122351	29123451	-	27.9817	25.1538	17.0732	2.9332	6.30952	4.71574	0
Asah2-202	19	32182546	32183646	-	23.5049	26.9524	13.1579	6.98925	28.1481	7.10784	0
Lipa-201	19	34601812	34602912	-	25.7366	25.8978	7.89474	7.09877	1.14943	1.38889	0
Htr7-202	19	36043798	36044898	-	88.2066	75.1951	28.8889	16.8927	11.8345	4.91827	0
Plce1-201	19	38597687	38598787	+	70.5384	64.1301	57.1429	55.9722	31.0905	12.4749	7.14286
Marveld1-201	19	42220890	42221990	+	37.5851	41.1643	12.027	6.07639	17.1765	14.4643	0
Kcnip2-008	19	45871434	45872534	-	29.6364	59.9787	24.7748	18.6869	8.32621	0.512821	3.44828
Tmem180-001	19	46430370	46431470	+	26.4939	34.8041	24.2857	14.1026	7.31638	0.984849	0
Tmem180-002	19	46430425	46431525	+	20.0944	28.2065	20.9402	10.9722	6.44279	0.846354	0
Tmem180-005	19	46430429	46431529	+	19.4246	27.5391	20.4167	10.7975	6.25604	0.820707	0
D19Ertd652e-207	19	47886536	47887636	-	68.5779	71.4072	47.5	25.3947	10.5952	3.14484	11.1111
Tcf7l2-007	19	55969000	55970100	+	43.0159	35.9412	7.67544	0	7.21312	6.60377	0
Tcf7l2-017	19	55969152	55970252	+	31.3736	31.753	2.13675	0	6.06965	7.62712	0
Ablim1-019	19	57193303	57194403	-	40.4982	63.0662	30.9524	7.61905	17.0494	2.72148	0
Ablim1-015	19	57193397	57194497	-	43.7381	64.4042	34.2105	8	17.6101	2.85424	0
Ablim1-013	19	57193399	57194499	-	43.7381	64.4042	34.2105	8	17.6101	2.85424	0
Ablim1-014	19	57193414	57194514	-	43.7381	64.4042	34.2105	8	17.6101	2.85424	0
Ablim1-006	19	57389301	57390401	-	31.741	29.0287	12.6923	8.50649	3.32261	2.22222	0
Ablim1-003	19	57389309	57390409	-	32.2281	30.0507	13.3065	8.9726	3.5072	2.29167	0
4930506M07Rik-201	19	59150490	59151590	-	81.0212	55.3978	11.1111	16.2963	30.3125	3.09524	0
Csf2ra-201	19	61304162	61305262	-	49.1356	37.6021	12.2619	14.6975	22.4676	1.98782	0
AU022751-201	X	5660437	5661537	-	80.8696	51.3158	37.3188	50.8674	32.9457	4.28571	16.6667
RP23-135F22.5-001	X	7149726	7150826	+	11.0159	35.5131	30.303	7.31771	13.0754	0.634921	0
Ppp1r3f-003	X	7149869	7150969	-	5.35714	32.0309	19.3182	6.13027	10.2774	0.56338	0
Prickle3-001	X	7233386	7234486	+	38.4694	36.0776	0	5.05051	3.33333	0.740741	0
Prickle3-005	X	7242224	7243324	+	66.0685	58.4165	43.3333	22.3246	6.66667	0.900901	3.84615
Praf2-001	X	7304565	7305665	+	10.098	34.797	10.7639	23.2051	12.5758	0	0
Tcfe3-011	X	7338686	7339786	+	33.4834	25.5794	13.5135	10.1984	16.627	0	3.57143
Wdr13-003	X	7709796	7710896	-	14.5528	27.5405	16.129	4.22764	11.0526	0	11.4286
Rpgr-006	X	9793946	9795046	-	36.5909	36.9361	3.44828	4.62963	7.1128	0.925926	3.1746
Slc25a43-001	X	34282654	34283754	+	19.9048	29.2798	32.971	6.98413	3.91005	1.79487	0
Nkap-001	X	34665790	34666890	+	43.8298	38.5516	62.5	9.72222	7.31092	0	13.3333
Rhox13-001	X	35473876	35474976	+	41.7228	72.5632	56.5657	50.8489	38.5586	2.08333	9.09091
Dcaf12l2-201	X	41721414	41722514	-	50	45.9466	22.2222	18.3333	8.27161	2.5	0
Dcaf12l2-001	X	41721419	41722519	-	50	45.9466	22.2222	18.3333	8.27161	2.5	0
Elf4-002	X	45816209	45817309	-	27.5177	26.4881	13.7931	9.45736	2.08333	22.0068	0
Gm9907-201	X	45816212	45817312	-	27.5177	26.4881	13.7931	9.45736	2.08333	22.0068	0
Zfp280c-002	X	45947529	45948629	-	9.88662	27.9227	21.9907	13.5714	4.60069	0	0
Zfp280c-005	X	45947581	45948681	-	11.2661	31.7107	20.9596	14.6154	4.90741	0	0
Slc25a14-007	X	45975590	45976690	+	35.1238	25.6618	6.34921	3.93375	15.3439	1.11111	0
Mtm1-004	X	68467181	68468281	+	28.2479	27.6925	21.2121	12.766	6.2963	2.08333	0
Mtm1-003	X	68467203	68468303	+	25.5926	26.5899	19.4444	11.5385	6.42361	1.85185	0
Mtm1-007	X	68467206	68468306	+	25.5926	26.5899	19.4444	11.5385	6.42361	1.85185	0
Mtm1-010	X	68467211	68468311	+	25.5926	26.5899	19.4444	11.5385	6.42361	1.85185	0
Mtm1-001	X	68467214	68468314	+	25.5926	26.5899	19.4444	11.5385	6.42361	1.85185	0
Mtm1-008	X	68467234	68468334	+	25.5926	26.5899	19.4444	11.5385	6.42361	1.85185	0
Mtm1-002	X	68467257	68468357	+	24.5035	25.3399	18.4211	11.3208	8.33333	1.85185	0
Mtm1-005	X	68467260	68468360	+	24.5035	25.3399	18.4211	11.3208	8.33333	1.85185	0
Gpr50-001	X	68915842	68916942	+	46.9171	35.7553	8.69565	4.80682	2.08333	3.25203	8
Gpr50-002	X	68916141	68917241	+	47.6068	32.8879	7.69231	10.1788	1.85185	0	3.57143
RP23-373N8.8-001	X	71039554	71040654	+	82.0262	80.6511	30.7018	37.4265	18.8868	7.70833	0
Ubl4-001	X	71613912	71615012	-	27.5298	37.9227	18.9655	10.7778	4.85507	7.31707	9.09091
Prrg1-006	X	75829129	75830229	-	39.0909	28.7798	11.9048	1.70807	8.02381	2.91667	0
Prrg1-001	X	75829130	75830230	-	39.0909	28.7798	11.9048	1.70807	8.02381	2.91667	0
Prrg1-007	X	75829133	75830233	-	43	31.2644	13.3333	0.714286	8.02381	3.07018	0
Prrg1-004	X	75829135	75830235	-	43	32.381	13.8889	0.75188	8.02381	3.24074	0
Nr0b1-001	X	83436103	83437203	+	24.9365	31.413	5.26316	0	5.39683	5.72917	0
Zfx-005	X	91368941	91370041	-	22.1429	28.7281	15.7895	7.09677	3.93939	13.0952	0
Stard8-001	X	96236920	96238020	+	32.6007	25.7166	22.4138	5.42735	1.54167	0	0
Pja1-004	X	96665926	96667026	-	7.21311	25.2943	7.69231	3.42262	4.51515	6.95988	4.7619
Pja1-002	X	96665931	96667031	-	7.21311	25.2943	7.69231	3.42262	4.51515	6.95988	4.7619
Otud6a-001	X	97623352	97624452	+	58.9286	65.2584	56.7	31.4035	24.6001	8.33333	0
RP23-49C8.9-001	X	98988502	98989602	-	80.2791	63.1846	48.7805	36.3889	22.619	5.47619	0
RP23-49C8.7-002	X	98988995	98990095	+	76.1339	55.6561	58.1699	43.4946	27.963	5.61486	6
RP23-49C8.7-001	X	98989025	98990125	+	76.3679	55.8914	58.1699	44.1579	28.1818	5.55383	6
Uprt-001	X	101677157	101678257	+	26.7677	30.5069	17.9487	8.69565	21.4646	0	5.55556
Magee2-001	X	102052506	102053606	-	44.9405	45.5371	16.6667	14.1892	4.23246	2.29885	5
Taf9b-001	X	103415140	103416240	-	55.6359	44.1069	44.4444	31.7647	22.9457	0	5
Taf7l-003	X	131009427	131010527	-	21.8048	32.2169	40.264	24.4553	24.1135	5.46448	0
Taf7l-002	X	131009432	131010532	-	22.0985	32.1716	39.8693	24.3011	24.4755	6.23306	0
Nxf2-002	X	131498335	131499435	-	69.8574	53.1906	26.4957	39.8773	30.3885	7.2428	3.33333
Bhlhb9-003	X	132419522	132420622	+	8.09942	26.6288	35.7143	10.7323	21.8553	3.63636	4.16667
Ngfrap1-001	X	132803800	132804900	+	18	27.5702	3.125	8.73016	1.92308	0	0
Ngfrap1-002	X	132803844	132804944	+	18	27.5702	3.125	8.33333	1.92308	0	0
RP23-197O15.5-001	X	133276515	133277615	+	1.83673	25.7792	13.0435	18.2171	1.73333	2.63158	5.88235
Esx1-001	X	133654610	133655710	-	17.0498	25.8223	28.4615	4.12281	1.9697	1.68776	12.5
Esx1-002	X	133654765	133655865	-	24.498	27.9661	25	5.21978	1.7603	3.15315	4.34783
Chrdl1-201	X	139828627	139829727	-	11.4583	38.9612	34.7826	5.83333	0.900901	0	0
Htr2c-007	X	143396173	143397273	+	36.6291	36.8406	6.66667	3.94737	7.05128	0	0
Tsr2-201	X	147530961	147532061	-	20.2381	28.8517	2.94118	14.7436	8.84058	0	0
Tsr2-001	X	147530986	147532086	-	20.2381	28.8517	2.94118	14.7436	8.84058	0	0
Mbtps2-002	X	154006837	154007937	-	31.8116	84.0575	56.9444	38.8889	26.7544	7.29167	0
RP23-364H13.5-001	X	158345155	158346255	+	23.9382	25.9313	2.22222	14.2778	2.12418	0	13.1579
