# Supplementary material for: The Dynamics of Genome-wide DNA Methylation Reprogramming in Mouse Primordial Germ Cells
Source: Mol Cell. 2012 Dec 28;48(6):849–62. doi: 10.1016/j.molcel.2012.11.001 (PMC3533687; doi:10.1016/j.molcel.2012.11.001)
Supplement: Table S3. CGI Promoters with >25% Methylation in E9.5 PGC, Relates to Figure 3 [file mmc4.xlsx]

## Sheet: CGI_promoter_above25_E9.5.txt
Table S3: CGI promoters with >25% methylation in E9.5 PGC
Promoter	Chromosome	Start	End	Strand	J1	E6.5 epiblast	E9.5	E10.5	E11.5	E13.5 male	E13.5 female
AC127433.1-201	1	34235018	34236118	-	51.9389	67.1168	37.7679	26.5382	19.0553	4.2595	0
Fer1l5-201	1	36465236	36466336	+	85.0495	74.8599	54.1212	25.5137	17.9916	1.38889	0
Sema4c-008	1	36609639	36610739	-	83.5317	88.8681	29.386	16.9016	13.0676	4.24286	5
Fam178b-201	1	36739882	36740982	-	38.0757	54.1982	43.8131	33.0756	20.6902	8.39051	0
Fam178b-001	1	36739928	36741028	-	36.8852	52.849	42.9487	32.2367	20.0573	8.39051	0
Zap70-202	1	36834847	36835947	+	74.3857	84.3292	57.6923	35.4555	7.13768	10.6818	0
AC138386.1-002	1	38295545	38296645	+	84.2434	73.8455	44.2857	23.9431	22.0582	5.88768	0
RP23-13C17.5-001	1	63245887	63246987	+	48.2711	76.5903	29.7349	17.5754	19.1501	4.80084	2.5
Resp18-001	1	75274890	75275990	-	59.9783	40.5997	35.2941	13.3796	8.21318	6.19369	3.33333
Speg-007	1	75380275	75381375	+	74.5847	67.7088	28.2716	20.6403	15.5712	5.33189	0
Speg-011	1	75380403	75381503	+	75.2148	65.0355	27.3529	31.5997	15.0987	4.63033	0
Obsl1-008	1	75489516	75490616	-	70.8284	46.7846	30.4348	18.8816	13.8273	7.54167	5.88235
Obsl1-006	1	75489542	75490642	-	74.3064	49.2204	30	19.5714	15.9049	8.15315	6.25
Itm2c-001	1	87789856	87790956	+	63.4044	51.011	31.3063	39.246	14.1101	3.02951	40
Inpp5d-202	1	89515951	89517051	+	78.0567	79.8906	34.7222	10.3519	11.5196	4.83193	0
Mael-001	1	168168775	168169875	-	47.4901	52.7961	42.1875	30.8213	38.4964	6.50685	3.0303
AC119212.1-201	1	168929759	168930859	-	35.1739	22.461	41.6667	14.2167	10.4032	5.51852	0
Fcer1g-002	1	173164370	173165470	-	75.3396	85.2332	48.3796	30.836	25.7472	2.96296	0
Fcer1g-001	1	173164396	173165496	-	77.4323	85.0836	47.549	29.9446	25.5026	3.10078	0
Vangl2-005	1	173939060	173940160	-	50.7661	76.3409	37.8788	25.3673	34.0166	5.66981	0
Igsf8-006	1	174247912	174249012	+	41.145	58.3055	25.8475	11.8444	8.08545	15.2152	0
D1Pas1-201	1	188790295	188791395	+	45.2006	63.8361	46.2698	42.2619	21.8223	12.5913	0
Cacnb2-201	2	14660343	14661443	+	67.0095	65.5861	31.7204	2.94118	12.8623	3.17376	0
Psd4-007	2	24241089	24242189	+	61.1434	68.9849	27.3438	30.0856	20.7412	6.72414	0
Noxa1-001	2	24950569	24951669	-	76.4549	44.7477	25.0833	13.453	8.48214	0.510018	3.33333
Odf2-021	2	29746516	29747616	+	53.7058	76.7338	27.0833	12.8488	8.29457	3.46466	0
Lmx1b-201	2	33424940	33426040	-	79.8423	66.9245	46.875	5.51103	9.89418	3.88889	0
RP23-186B18.7-001	2	35079055	35080155	+	91.1309	84.1023	64.7126	29.4815	20.0952	5.5892	0
RP23-354G20.4-001	2	38527057	38528157	+	47.6252	61.0416	33.5714	17.2499	17.9815	2.62821	4.16667
Nmi-006	2	51807997	51809097	-	67.0339	73.7376	36.25	18.7302	18.2485	9.49821	0
Cytip-007	2	58012430	58013530	-	81.7671	71.9778	45.1613	31.752	28.2669	6.52174	5.26316
Tanc1-202	2	59680296	59681396	+	86.651	77.7122	41.6667	17.9588	19.495	1.58163	17.5
Wdsub1-002	2	59716121	59717221	-	26.1688	46.7336	25	10.9556	31.0185	2.18954	0
RP23-463K8.5-001	2	73194325	73195425	+	60.8548	79.3937	42	12.1963	8.80556	3.36257	2.77778
Ttc30a1-001	2	75819924	75821024	-	43.0147	37.5019	27.0833	14.9405	11.3726	6.81818	0
RP23-387F9.2-001	2	84498236	84499336	+	52.2732	70.1108	61.9792	39.5387	60.457	29.3716	0
RP23-387F9.2-002	2	84498703	84499803	+	59.5479	73.8731	65.25	45.9987	53.1353	18.6291	0
Serping1-201	2	84614885	84615985	-	23.6625	38.6247	27.0202	7.87907	12.0903	3.64854	0
Serping1-003	2	84615185	84616285	-	38.8247	60.0351	49.0741	11.0891	7.05887	6.02803	0
RP23-375N21.2-001	2	93797584	93798684	-	84.4693	51.484	35.8333	11.8897	11.1093	1.67735	11.1111
Tcp11l1-004	2	104524323	104525423	-	57.1737	70.8118	35.3175	38.7333	16.4371	7.40741	0
Ccdc73-001	2	104725481	104726581	+	62.8737	53.6835	41.8803	40.032	32.8461	8.09689	0
Nop10-001	2	112101083	112102183	+	55.9623	56.7188	33.5461	20.3552	13.5297	2.17934	1.92308
Gabpb1-002	2	126501973	126503073	-	24.6129	33.7289	28.6905	14.1026	6.71429	0	0
Mall-001	2	127555568	127556668	-	23.8854	13.7521	25.7143	5.58943	1	0.869565	0
Bfsp1-001	2	143688809	143689909	-	53.8462	62.1432	26.4706	2.27273	10.6173	14.0432	0
RP23-70J9.6-001	2	144418790	144419890	+	29.1851	38.0181	27.9412	4.92363	5.91398	0.30303	0
Gm561-201	2	144418827	144419927	+	24.9117	32.6837	26.3889	4.57811	4.0404	0.282486	0
Defb36-001	2	152429063	152430163	+	68.353	55.9336	45.8333	31.8027	22.2098	15.3444	0
4921517L17Rik-203	2	156158596	156159696	+	81.2272	76.0547	43.8542	11.4366	19.8333	1.35119	0
4921517L17Rik-207	2	156158597	156159697	+	81.2272	76.0547	43.8542	11.4366	19.8333	1.35119	0
9830001H06Rik-202	2	156865875	156866975	-	30.5638	34.9922	25.6636	10.0331	18.0213	0.766667	10.5263
Samhd1-001	2	156960901	156962001	-	34.3344	39.4351	27.1905	5.11905	6.55914	11.7486	2.38095
Nnat-001	2	157384846	157385946	+	57.7411	73.4518	25.8743	16.71	16.9354	4.02299	0
Nnat-002	2	157384859	157385959	+	57.9417	73.1267	25.8466	16.4979	16.4649	3.93258	0
Nnat-003	2	157384876	157385976	+	57.584	73.0308	26.5897	16.2963	16.2902	3.88889	0
Nnat-201	2	157384925	157386025	+	55.7285	72.9564	26.5897	15.7255	16.5232	3.80435	0
Blcap-004	2	157385643	157386743	-	43.6555	62.2367	38.8958	25.8456	33.6395	1.47808	0
Nnat-004	2	157385745	157386845	+	41.7135	61.6403	37.6458	27.57	33.3	0.411523	0
Pabpc1l-001	2	163850186	163851286	+	76.7506	73.4671	54.1667	21.7506	14.3246	16.4015	0
Stk4-004	2	163895058	163896158	+	28.2937	25.5263	26.25	4.32099	5.17241	1.73077	0
RP23-19L12.10-002	2	166926570	166927670	-	78.9613	71.8777	45.8559	33.9015	18.9762	0.909091	0
RP23-19L12.10-001	2	166927226	166928326	-	56.1742	58.215	62.3932	22.0727	9.68033	2.28701	0
RP23-321B23.1-001	2	170180861	170181961	+	69.268	47.3954	40.9091	27.0164	15.8118	2.22868	5.88235
Spo11-003	2	172804343	172805443	+	73.6594	52.9539	50.4167	49.2502	46.9192	5.39216	0
Spo11-001	2	172804350	172805450	+	74.757	52.233	51.2097	49.2719	46.5476	5.2381	0
1700021F07Rik-201	2	173347087	173348187	+	82.7391	78.8656	28.3871	26.6937	27.9109	12.2186	0
Nespas-001	2	174120790	174121890	-	54.9144	45.7324	32.5397	35.2381	23.0776	4.48244	0
Nespas-002	2	174120837	174121937	-	54.6763	46.0159	33.5979	35.6051	23.0583	4.48244	0
Gnas-004	2	174122360	174123460	+	52.7083	53.9105	40.113	23.5147	31.1958	0.549451	0
Sycp2-003	2	178142027	178143127	-	50.1145	45.1415	40.7778	39.2804	27.3778	12.1245	4
Sycp2-001	2	178142290	178143390	-	69.6767	52.3482	55.914	38.8703	18.0208	15.3191	0
Slc25a31-001	3	40511777	40512877	+	69.1093	46.0823	41.3842	30.5	29.8765	4.69231	0
1700018B24Rik-201	3	48412923	48414023	-	89.8086	61.8626	40	34.8837	51.7157	5.311	0
Sohlh2-001	3	54984950	54986050	+	50.6532	63.7612	41.5909	15.609	3.03819	7.18954	9.375
Igsf10-201	3	59147981	59149081	-	4.5406	25.9935	43.75	0	11.25	0.996377	4
Il12a-202	3	68494346	68495446	+	87.4112	70.0478	39.963	35.5152	19.0391	4.47404	4.54545
AC159281.2-201	3	79690628	79691728	-	75.6754	75.1068	27.0833	24.6258	19.8039	7.52801	0
Trim2-011	3	84109268	84110368	-	30.0195	31.727	25.9921	8.09091	7.8655	3.14536	0
Adar-005	3	89517944	89519044	+	13.0718	10.5844	27.2727	1.44928	2.77778	0.367647	0
Ecm1-010	3	95538841	95539941	-	48.2453	83.0344	35.5072	18.5467	20.8815	3.65657	0
Tars2-202	3	95558685	95559785	-	25.9957	23.5156	25.4386	8.90476	2.33333	1.93878	0
Cyb561d1-003	3	108004030	108005130	-	65.5111	81.6529	26.3889	15.8799	4.21202	5.30303	0
4921515J06Rik-204	3	108742418	108743518	+	43.9583	31.8627	27.0833	31.5462	12.0843	2.78673	0
4921515J06Rik-203	3	108742475	108743575	+	42.8806	31.5268	26.4286	29.856	10.9996	2.84246	0
Gm9857-201	3	108743263	108744363	-	63.3221	44.1465	34.375	33.6879	10.8882	8.26191	13.0435
4930443G12Rik-201	3	108882387	108883487	+	89.7526	78.8657	34.6939	17.239	29.2049	5.89899	0
4930443G12Rik-202	3	108882417	108883517	+	89.7619	79.5944	33.3333	17.2178	29.961	6.39376	0
Ntng1-003	3	109585729	109586829	-	66.4461	45.8898	25.6944	9.55882	9.6748	3.92345	0
Tmem56-001	3	120966158	120967258	-	44.9996	35.3323	34.6154	6.37916	9.67716	0.531915	0
Nfkb1-005	3	135271134	135272234	-	51.2966	87.299	35.6322	34.7685	19.4127	2.0155	0
Pdha2-201	3	140874609	140875709	-	71.4702	74.3651	53.7037	48.8258	30.375	6.15942	0
Zzz3-202	3	152057437	152058537	+	18.9441	53.3137	57.1429	21.2164	28.257	0	0
Zzz3-004	3	152057489	152058589	+	18.1548	50.1018	53.3333	20.3323	27.2294	0	0
2610029I01Rik-201	4	21694259	21695359	-	53.6467	53.4034	39.7436	4.93827	12.3467	6.61376	0
Dnaja1-003	4	40668183	40669283	+	30.0349	43.7992	29.5635	16.2465	4.66667	6.54075	0
RP23-100C7.10-001	4	41585411	41586511	+	83.3322	73.8391	29.5588	15.7135	5.29915	7.60823	0
Pigo-005	4	43032478	43033578	-	71.0899	88.2453	38.7083	20.9104	20.1052	4.00641	0
Stoml2-002	4	43042609	43043709	-	62.8622	64.3732	26.9048	17.7994	17.8046	0.604686	0
Rusc2-004	4	43433977	43435077	+	57.0217	59.058	41.1837	24.6273	20.0169	0.832782	0
Rusc2-015	4	43434364	43435464	+	55.4998	57.6918	39.2222	18.5585	16.7988	1.99889	0
Palm2-004	4	57649847	57650947	+	83.0772	55.747	25.8065	33.3532	12.0312	2.47326	0
Zkscan16-001	4	58955500	58956600	+	29.7283	16.8742	26	5.39216	4.96599	1.83747	0
Kif12-002	4	62832664	62833764	-	81.8924	52.3115	28.5714	15.3571	10.3086	2.53401	0
Nfia-006	4	97576724	97577824	+	76.5214	83.3433	48.3871	30.8581	8.82353	4.2381	0
Dmrtb1-001	4	107356085	107357185	-	29.5634	49.4554	33.6758	27.0493	21.3116	5.28024	0
Dmrtb1-003	4	107356735	107357835	-	68.9071	73.5361	37.6263	24.75	20.9614	4.98785	7.40741
Podn-007	4	107694031	107695131	-	84.7263	80.5369	35.4167	35.5647	17.061	5.83409	8.57143
Paqr7-001	4	134051612	134052712	+	61.4435	46.6504	26.8519	11.9048	10.6944	0.967262	0
RP23-321M9.3-001	4	135181570	135182670	+	84.4307	80.3664	48.0072	30.0629	23.7225	10.129	0
RP23-321M9.3-002	4	135181689	135182789	+	82.7993	78.6641	52.0833	26.6249	24.8496	10.5137	0
RP23-321M9.3-003	4	135182168	135183268	+	79.7766	76.5169	64.4048	36.4389	25.8742	7.10199	0
Myom3-002	4	135353105	135354205	+	62.4598	60.7075	48.1482	17.5152	12.8704	0	0
AL645468.1-201	4	136852522	136853622	+	79.7773	84.0386	47.037	35.6569	17.8125	13.4877	0
Arhgef10l-009	4	140137617	140138717	-	69.3053	77.5515	39.7917	35.4615	10.3003	5.51929	0
Arhgef10l-005	4	140137633	140138733	-	69.4397	74.6483	38.5965	36.943	10.3003	5.08826	0
Epha2-003	4	140863809	140864909	+	56.2448	91.1331	57.5926	28.0432	16.9863	9.90381	0
RP23-139J21.5-201	4	147449429	147450529	-	35.3076	45.6134	35.9649	7.93103	5.53241	2.0082	0
Fbxo6-003	4	147526068	147527168	-	32.526	27.8544	34.8485	5.28455	11.3095	3.16092	0
Fbxo6-004	4	147526149	147527249	-	48.3333	39.6394	38.3333	7.8125	18.4028	4.33333	7.69231
RP23-354C15.2-001	4	150052801	150053901	-	34.4885	64.747	58.4496	14.0056	13.1312	3.61111	0
RP23-304D5.1-001	4	150749579	150750679	+	83.6457	66.8563	60.5903	29.6259	18.0449	8.6859	0
Nphp4-002	4	151849815	151850915	+	67.6461	42.3762	35	5.27778	15.2874	0	0
Prdm16-013	4	153708861	153709961	-	53.389	61.799	27.2619	25.7398	25.5882	4.0501	0
Prdm16-012	4	153708931	153710031	-	54.9471	62.7372	28.7179	25.2836	25.2143	3.87031	0
Prkcz-002	4	154719781	154720881	-	51.0259	51.5395	32.2115	11.3007	11.1036	6.89626	2.5
Dvl1-001	4	155220511	155221611	+	11.4638	8.91125	35.7143	5.14652	3.68173	2.56457	0
Psmc2-201	5	21291507	21292607	+	21.2232	21.6009	45	2.14676	4.78261	3.34948	18.1818
Nom1-001	5	29760204	29761304	+	20.4396	18.0223	27.381	6.25	1.7094	2.85088	0
Preb-009	5	31260935	31262035	-	50.6136	55.0094	36.2121	10.6391	16.6171	2.79882	0
Preb-008	5	31260937	31262037	-	50.6136	55.0094	36.2121	10.6391	16.6171	2.79882	0
AC084071.1-201	5	38712033	38713133	-	89.7835	68.6555	65.3846	36.6279	21.4214	3.93424	16.6667
Tlr6-201	5	65351174	65352274	-	86.4329	66.6635	26.8817	11.2613	24.4241	2.95918	9.09091
Ociad2-001	5	73729732	73730832	-	37.4225	35.4482	35	13.0593	7.36111	3.05323	0
Spata18-202	5	74059829	74060929	+	62.6898	61.8786	27.3759	13.9617	14.9901	2.90859	0
Usp46-005	5	74428516	74429616	-	75.1085	86.4903	37.037	18.4	33.7963	4.1585	0
Aasdh-013	5	77305592	77306692	-	72.1356	79.9991	38	29.5977	32.4762	6.94885	0
Hopx-001	5	77544081	77545181	-	53.3854	56.7482	31.2925	21.8209	12.3031	1.33739	0
AC121915.1-201	5	97820436	97821536	+	51.6992	62.7964	64.3678	53.4262	24.4709	5.90785	0
AC121915.1-202	5	97820459	97821559	+	51.6992	62.7964	64.3678	53.4262	24.4709	5.90785	0
AC121915.1-203	5	97820466	97821566	+	51.6992	62.7964	64.3678	53.4262	24.4709	5.90785	0
Arhgap24-002	5	102909549	102910649	+	29.5509	35.6867	25	10.2041	8.04688	2.37288	0
Arhgap24-202	5	102909572	102910672	+	27.704	33.9301	26.25	9.80392	7.57353	2.22222	0
Nudt9-002	5	104474325	104475425	+	55.4762	47.281	58.6957	17.5833	26.4223	3.35317	0
Nudt9-003	5	104474545	104475645	+	35.8293	28.5833	34.375	17.0922	17.5663	2.06989	0
Hfm1-003	5	107355177	107356277	-	30.1905	25.3094	58.3333	16.3183	10.765	2.33831	0
Hfm1-001	5	107355240	107356340	-	34.4277	30.5596	58.3333	18.8458	14.2754	2.90123	0
Brdt-001	5	107759178	107760278	+	63.3955	49.3655	34.6154	47.9365	35.6184	10.0685	0
Brdt-003	5	107759194	107760294	+	63.3955	49.3655	34.6154	47.9365	35.6184	10.0685	0
Brdt-004	5	107759211	107760311	+	63.8419	50.5253	37.8049	48.6679	35.3314	10.4667	0
1700013N18Rik-201	5	108258272	108259372	+	46.7708	85.7052	30.3571	33.5354	26.875	1.26984	0
Cmklr1-004	5	114093512	114094612	-	55.9861	63.4875	25.7576	25.12	11.1134	9.89868	6.66667
Svop-005	5	114492790	114493890	-	73.0972	67.2457	34.6286	17.5899	19.5392	11.5982	0
Pxn-006	5	115965364	115966464	+	35.7823	67.5544	28.4483	37.39	17.8825	8.43156	0
Cit-012	5	116295470	116296570	+	27.7691	50.6397	26.0476	5.3	8.58095	13.1803	0
Taok3-004	5	117582624	117583724	+	75.1617	90.1029	44.1176	40.9127	14.1814	4.54598	0
Taok3-006	5	117582627	117583727	+	75.8714	90.3331	41.6667	39.7094	14.7134	4.4161	0
Taok3-005	5	117582650	117583750	+	75.8714	90.3331	41.6667	39.7094	14.7134	4.4161	0
Vsig10-004	5	117798919	117800019	+	80.4499	74.9287	31.0303	27.3239	35.0513	7.70408	25
Dtx1-002	5	121145312	121146412	-	61.0497	44.8806	37.8788	13.8241	20.1456	1.61048	4.16667
P2rx7-004	5	123093018	123094118	+	52.3189	62.7789	52.2222	11.6131	15.2031	3.88502	0
Kdm2b-016	5	123338489	123339589	-	64.2326	81.9177	27.0833	19.4733	29.6333	4.51247	0
Piwil1-201	5	129241121	129242221	+	78.2554	55.3991	49.5238	29.4444	19.4135	4.87426	4
Caln1-002	5	130844346	130845446	+	77.9929	55.9693	29.1667	29.5946	14.5437	0.877193	45
Tmem120a-004	5	136212360	136213460	-	60.9312	80.2556	43.3636	17.736	20.1814	5.57481	1.66667
AC080158.1-201	5	136749866	136750966	+	20.7898	43.5916	32.9114	19.3703	15.3461	2.68199	0
Gnb2-010	5	137970904	137972004	-	58.2112	54.0062	33.2812	10.7143	8.98254	15.7281	0
Gnb2-007	5	137970948	137972048	-	56.8867	50.2804	35.5	8.82353	7.76502	15.0588	0
Gnb2-009	5	137970990	137972090	-	52.6933	44.8321	37.1795	7.14286	7.3251	15.3578	0
Gper-001	5	139898105	139899205	+	82.655	85.9169	58.3333	5.24691	4.5977	6.72414	0
Zfand2a-003	5	139960318	139961418	-	15.8237	22.983	26.9231	7.5	9.4697	1.7316	5.26316
Zfand2a-002	5	139960371	139961471	-	17.8003	27.7314	30	10.1103	10.5676	3.69458	6.25
Zfand2a-001	5	139960403	139961503	-	17.8352	28.4809	30.6122	10.4167	10.8831	3.82653	6.66667
Papolb-001	5	143005930	143007030	-	33.3187	34.2426	30.2239	18.0419	5.91225	2.0122	0
D430018E03Rik-201	5	143639952	143641052	-	86.6887	85.5373	32.8889	24.5147	12.7516	7.23145	0
Grid2ip-201	5	144133607	144134707	+	50.1349	41.0429	29.1667	18.3567	15.0222	0.813953	6.66667
D730045B01Rik-201	5	152171647	152172747	-	24.4905	49.0253	26.3158	14.7917	20.4571	0	8.69565
Ccdc132-201	6	3447405	3448505	+	26.981	25.9073	25	9.8374	9.84849	4.34109	0
Sgce-003	6	4696919	4698019	-	29.6785	52.5746	30.7986	33.6753	54.1313	4.02164	52.1277
Sgce-005	6	4696937	4698037	-	30.207	52.2554	31.8193	34.1176	54.9376	4.14118	54.2553
Sgce-008	6	4696963	4698063	-	31.001	52.3741	32.5402	35.319	55.2658	4.05244	54
Sgce-006	6	4696980	4698080	-	32.2006	52.3023	32.1714	36.026	54.9565	3.80398	54
Sgce-201	6	4697000	4698100	-	32.7751	52.4663	33.1134	36.5494	55.2139	3.77621	51.9231
Sgce-007	6	4697057	4698157	-	33.6513	53.0367	34.2908	39.1183	56.9215	4.0151	46.5517
Sgce-001	6	4697104	4698204	-	35.5076	54.2999	34.9653	39.9259	57.2654	4.50355	46.5517
Thsd7a-002	6	12505013	12506113	-	73.646	68.6536	34.9621	24.5012	29.965	3.20827	0
St7-020	6	17789537	17790637	+	35.3704	46.7744	69.5652	26.3636	24.4814	4.77867	0
St7-021	6	17789556	17790656	+	35.3704	46.7744	69.5652	26.3636	24.4814	4.77867	0
Stra8-201	6	34869960	34871060	+	52.1698	63.4817	54.1667	22.1137	14.3357	1.64729	0
Stra8-002	6	34870014	34871114	+	54.4794	65.1484	54.1667	24.2517	12.9357	1.64729	0
Nobox-201	6	43259461	43260561	-	62.4079	55.7143	29.798	20.2083	11.3492	2.04082	0
Stk31-201	6	49344603	49345703	+	33.5511	31.2747	73.6364	14.4068	10.4717	5.10437	0
Herc3-008	6	58856256	58857356	+	54.5099	46.5027	35.3175	31.642	22.6396	0.478226	0
Nap1l5-201	6	58856983	58858083	-	51.4153	66.9848	34.1146	31.1818	23.0303	3.44364	0
Figla-201	6	85966185	85967285	+	74.1326	65.1544	34.9534	23.6552	30.3976	9.21986	17.5
Rab43-003	6	87759651	87760751	-	80.9312	62.7986	27.6515	10.0641	21.2743	7.60771	0
Mical3-004	6	120908553	120909653	-	83.0287	83.6051	35.7759	29.2596	15.3436	6.81548	5.30303
AC124590.2-001	6	135681888	135682988	+	86.359	83.4941	48.4277	41.4352	24.3078	11.6626	0
Pde3a-201	6	141197111	141198211	+	6.73586	2.46732	39.899	2.32143	1.16667	2.8672	0
AC132955.1-201	6	143169868	143170968	-	83.0152	82.749	62.3984	38.9719	26.7249	12.763	0
Bcat1-002	6	145024604	145025704	-	28.4439	37.1597	40.9091	11.9048	3.22581	5.55556	0
Tnni3-005	7	4473486	4474586	-	74.6257	52.9688	44.5312	15.2685	11.8862	3.79902	1.96078
Galp-002	7	6153403	6154503	+	78.0437	74.3544	42.7333	40.9804	18.1307	2.7381	0
Usp29-202	7	6682294	6683394	+	40.2515	57.326	42.8542	45.4968	39.2703	3.42159	0
Usp29-201	7	6682452	6683552	+	42.3839	59.4154	39.7973	41.7136	32.2421	4.03128	2.17391
Peg3-201	7	6683030	6684130	-	42.3268	55.5887	42.1053	33.2468	25.5749	7.9355	2.08333
Peg3-001	7	6683032	6684132	-	42.3268	55.5887	42.1053	33.2468	25.5749	7.9355	2.08333
Zfp446-006	7	13563869	13564969	+	51.3924	57.8381	31.1828	11.5852	5.76871	6.46825	0
Dhx34-004	7	16798434	16799534	-	80.2381	80.7423	61.9048	19.6795	5	11.1782	1.5873
Fbxo46-201	7	19704219	19705319	+	25.8405	24.7308	29.8246	7.60169	8.23733	3.60606	0
Zfp61-001	7	25084594	25085694	-	12.0259	3.16297	25	3.0303	0	0.223214	0
Tex101-201	7	25456969	25458069	-	85.3937	72.2424	67.3611	39.4778	37.9599	6.43739	0
BC049730-201	7	25493278	25494378	+	90.2172	64.1231	54.3478	16.2381	21.2386	4.27976	0
Arhgef1-011	7	25696636	25697736	+	80.2688	88.8911	32.6667	12.4008	12.1505	5.55556	7.69231
Pou2f2-006	7	25882700	25883800	-	56.5048	46.115	25.2874	33.3639	7.41534	13.5877	0
Prr19-201	7	26085378	26086478	+	40.7867	38.5919	31.0078	25.4583	14.0799	0	4.7619
AC157553.6-001	7	27915593	27916693	-	62.066	68.5554	49.6667	32.3414	35.6379	1.36469	0
AC139063.1-201	7	28669595	28670695	-	74.887	87.1212	51.5625	35.1852	31.875	5.24691	0
Paf1-006	7	29178782	29179882	+	82.2959	77.0578	37.7083	3.125	11.8084	2.77778	0
Prodh2-001	7	31277641	31278741	+	51.1002	34.8015	41.1765	13.8462	19.4231	5.6705	0
Prodh2-002	7	31277677	31278777	+	54.5484	34.7522	41.2281	13.5256	21.3462	5.38314	0
Prodh2-005	7	31277678	31278778	+	54.5484	34.7522	41.2281	13.5256	21.3462	5.38314	0
Prodh2-007	7	31277700	31278800	+	54.5484	34.7522	41.2281	13.5256	21.3462	5.38314	0
Prodh2-008	7	31277799	31278899	+	53.1122	32.1548	46.7949	16.9792	21.4706	7.46246	0
Hpn-202	7	31900203	31901303	-	34.6577	22.7911	28.4188	11.8362	4.76724	6.72414	0
Zfp536-202	7	38353309	38354409	-	61.3506	51.4582	31.7308	19.9278	9.2402	3.11828	0
Pold1-006	7	51793688	51794788	-	47.8687	87.4032	42.5208	17.3945	20.3529	3.32088	6.14035
Akt1s1-009	7	52106941	52108041	+	43.8723	65.6051	28.9683	20.8057	13.9337	3.23159	0
Akt1s1-010	7	52107290	52108390	+	38.2166	64.4104	29.7619	28.0053	9.78819	4.75146	0
Ptov1-007	7	52122676	52123776	-	46.5933	70.5229	25.8772	17.323	5.09507	0.925926	0
Nosip-007	7	52330778	52331878	+	65.2632	65.3667	30.1075	31.7795	7.82609	3.96296	0
Sec1-001	7	52949672	52950772	-	59.0305	66.3675	26.2821	14.1975	14.0719	0.882353	0
Trpm1-012	7	71370467	71371567	+	86.7115	84.1751	39.2857	37.0833	8.18609	11.6228	0
Trpm1-015	7	71370834	71371934	+	86.6608	80.617	53.8462	35.4589	24.3288	3.18133	0
Abhd2-001	7	86417087	86418187	+	10.9834	17.6302	26.7007	4.92063	3.83188	2.5355	0
Ccdc90b-001	7	99708659	99709759	+	32.4727	37.106	25.6098	21.036	10.3086	2.71605	18.1818
Ndufc2-001	7	104547513	104548613	+	37.0281	33.5456	45.8333	14.9291	7.48148	2.17391	0
Ndufc2-002	7	104547613	104548713	+	30.2614	24.03	38.6111	12.9894	3.72881	0.431034	0
Thrsp-001	7	104566140	104567240	-	56.0847	74.199	27.7778	8.72711	16.9799	6.45833	0
Arap1-004	7	108520507	108521607	+	64.8035	77.4685	29.3182	24.2336	6.08011	7.44856	0
AC102792.2-201	7	122071140	122072240	-	78.8288	73.2948	55.7971	9.27083	11.6667	2.36742	0
Abca15-001	7	127471198	127472298	+	65.5987	40.6605	28.2051	13.1212	12.0356	0.260417	0
2010110P09Rik-001	7	129362010	129363110	+	73.4942	53.7737	29.5238	14.1169	3.59073	0.42735	0
Lat-201	7	133512957	133514057	-	59.9834	75.2174	32.9268	10.9306	11.1537	3.04155	0
Hsd3b7-006	7	134941905	134943005	+	82.7274	88.737	40.0362	19.2451	10.1984	7.26667	0
Inpp5f-005	7	135830060	135831160	+	79.5619	80.3923	64.6465	42.1673	26.9529	22.9277	53.8462
Inpp5f-006	7	135831003	135832103	+	81.0388	66.921	63.7681	47.2536	27.8717	4.33087	9.67742
Plekha1-011	7	138047418	138048518	+	80.9837	87.2082	25.3846	18.3929	21.7288	5	4.54545
Efcab4a-201	7	148645993	148647093	+	61.8554	65.5228	25.813	15.8333	11.3926	10.5871	0
Adam18-001	8	25785127	25786227	-	70.6026	72.8751	48.2759	30.3252	12.0147	6.06607	0
Adam32-002	8	26059167	26060267	-	37.2766	35.1917	25.2252	6.80199	13.287	5.88977	0
Adam32-001	8	26059173	26060273	-	37.2766	35.1917	25.2252	6.80199	13.287	5.88977	0
Fgfr1-007	8	26665089	26666189	+	61.8337	70.2551	41.3333	40.2266	15.4315	7.77179	14.5161
Ppapdc1b-002	8	26829533	26830633	+	11.9946	9.60991	39.1892	0	3.66667	0.37037	0
Ppapdc1b-001	8	26829536	26830636	+	11.9946	9.60991	39.1892	0	3.66667	0.37037	0
Ppapdc1b-008	8	26829572	26830672	+	10.968	8.3496	35.3659	0	3.16092	0.322581	0
Ppapdc1b-006	8	26829854	26830954	+	4.46849	3.47687	26.5306	0.15873	4.3299	0.210526	0
Ppapdc1b-007	8	26829928	26831028	+	4.80045	3.58431	25	0.14881	4.27184	0.19802	0
Tex15-004	8	34626210	34627310	+	67.5405	60.0192	31.0606	16.4493	29.1667	11.3657	0
Gsr-001	8	34762710	34763810	+	37.8751	43.6914	28.5119	23.4649	9.70086	1.56794	0
Dctn6-001	8	35171750	35172850	-	36.0193	34.3203	25	11.2069	3.97436	4.25499	3.125
Dlc1-001	8	37796008	37797108	-	74.1699	48.7972	32.6087	17.4419	26.0784	3.80024	0
Sh2d4a-001	8	70799466	70800566	+	76.8901	55.4755	33.6905	5.92204	11.0156	0.833333	0
Zfp869-201	8	72240701	72241801	-	40.5959	28.538	29.2857	23.3955	15.619	1.50344	7.14286
Tmem184c-001	8	80134452	80135552	-	18.8806	8.81659	25.6944	6.06061	13.156	1.66667	0
Papd5-001	8	90722112	90723212	+	4.05411	4.37761	27.1845	0.478142	1.5873	0.813008	0
Papd5-002	8	90722113	90723213	+	4.05411	4.37761	27.1845	0.478142	1.5873	0.813008	0
Gnao1-005	8	96473305	96474405	+	83.9966	76.988	31.982	14.1579	24.3175	0	0
Cmtm1-003	8	106833228	106834328	-	66.7494	57.3883	28.3333	28.3594	13.4573	6.76993	0
Plekhg4-001	8	107898280	107899380	+	48.2594	42.3787	31.5018	24.4658	13.4395	3.99083	0
Plekhg4-008	8	107898738	107899838	+	85.6452	72.9853	57.2464	45.8113	24.9863	6.52778	0
Rltpr-201	8	108213806	108214906	+	75.5367	77.9533	33.0117	16.6418	13.6393	5.39322	0
Psmd7-201	8	110112282	110113382	-	21.8581	18.315	36.3636	23.0807	8.17901	6.3522	0
AC133510.1-204	8	111598122	111599222	+	54.7192	42.8912	40.7143	10.2896	8.66435	3.29545	0
AC133510.1-203	8	111598123	111599223	+	54.7192	42.8912	40.7143	10.2896	8.66435	3.29545	0
AC133510.1-201	8	111598145	111599245	+	49.6098	39.238	36.875	8.89286	7.09856	3.15217	0
Pkd1l2-002	8	119552643	119553743	-	90.3505	59.1171	38.7037	6.32653	16.4815	7.36481	0
Hsd17b2-201	8	120224865	120225965	+	83.9931	49.6209	42.0139	13.3069	11.2069	2.22222	10.7143
Adad2-201	8	122135647	122136747	+	52.7338	46.7105	35.0877	34.9091	23.9041	3.23383	1.96078
Usp10-002	8	122433260	122434360	+	34.3788	31.3264	26.5152	9.37229	2.84656	8.14815	0
1700018B08Rik-201	8	124065754	124066854	-	53.737	39.272	32.8205	28.922	18.4112	4.85975	4.34783
Tmem45b-201	9	31271947	31273047	-	72.9485	58.6425	26.8116	10.6324	2.56568	1.98413	0
Tex12-201	9	50369315	50370415	-	60.4534	56.1531	68.5484	42.0256	28.1526	10.3219	0
Chrna5-203	9	54827904	54829004	+	67.0538	52.3466	28.9855	11.859	15.0278	7.41936	0
Ube2q2-001	9	54995661	54996761	+	43.4401	39.826	43.2099	7.29167	4.71264	0.627943	0
Dapk2-003	9	66067554	66068654	+	71.5171	75.1232	42.3077	31.0462	13.3919	6.38342	3.0303
Aqp9-009	9	71016384	71017484	-	57.4246	65.2893	25.3333	14.3268	22.1896	0.655738	0
Aqp9-004	9	71016389	71017489	-	56.6461	64.9601	26.3889	14.392	21.1596	0.677966	0
AC121937.1-201	9	98756010	98757110	+	49.7792	29.068	30.6061	21.224	14.776	0.564516	0
Pccb-005	9	100885928	100887028	-	89.6022	83.9977	56.25	20.3301	11.9697	3.81944	0
Alas1-001	9	106150357	106151457	-	38.082	31.5807	26.0256	12.5729	6.66667	1.12745	12.3958
Cdhr4-201	9	107897094	107898194	+	56.0227	75.705	25.9434	18.0506	14.2426	2.27273	0
1700102P08Rik-201	9	108294165	108295265	+	28.0364	65.7687	42.5	6.69643	10.7041	1.80375	0
Plxnb1-003	9	108998224	108999324	+	8.41377	16.2733	33.7264	3.2	2.47475	3.88068	0
Prss42-201	9	110699670	110700770	+	56.9793	74.3586	59.8485	27.3718	19.5402	0.854701	0
Itga9-006	9	118780187	118781287	+	47.0408	73.8349	47.3333	24.0741	20.1577	3.83955	0
Stxbp5-004	10	9517735	9518835	-	87.1131	87.444	62.6515	46.9048	27.4405	4.37352	8.33333
Stxbp5-008	10	9517866	9518966	-	86.7731	88.6026	65	51.7619	29.3685	3.75375	8.33333
Stxbp5-007	10	9517895	9518995	-	85.1984	89.2057	61.6667	51.8687	30.7549	1.21528	8.33333
Plagl1-007	10	12809497	12810597	+	65.7995	63.419	42.2481	37.0513	15.2143	4.84018	0
Plagl1-008	10	12809518	12810618	+	65.0381	61.3667	41.4815	37.9268	14.7917	6.5368	0
Plagl1-001	10	12809594	12810694	+	65.0649	54.3325	38.8889	38.5263	12.1373	9.73684	1.19048
Plagl1-002	10	12809638	12810738	+	66.3652	52.1451	39.3333	36.6667	11.0932	11.8932	1
Plagl1-003	10	12809641	12810741	+	66.1326	51.6259	39.5425	36.2064	10.8597	13.0952	0.961538
Plagl1-005	10	12809647	12810747	+	66.1847	51.2137	39.7436	35.7632	10.6357	14.2523	0.925926
Plagl1-022	10	12809680	12810780	+	65.7779	49.4967	39.5455	33.8643	8.98693	13.9908	0.847458
Plagl1-202	10	12809715	12810815	+	66.7188	48.2999	44.2308	31.8889	7.20721	13.3772	0.724638
Plagl1-006	10	12809819	12810919	+	64.2857	45.2224	55.1357	36.393	3.73333	11.6412	0.757576
3110003A17Rik-201	10	17742900	17744000	-	18.1302	30.4749	28.0303	11.3889	6.35417	10.122	0
Tnfaip3-004	10	18735363	18736463	-	46.2369	14.8674	35.7143	11.5969	6.875	2.34375	0
Slc22a16-001	10	40289142	40290242	+	82.8083	75.2699	33.3333	24.3702	12.8431	20	0
Slc22a16-002	10	40289419	40290519	+	77.8052	76.3521	40.991	26.4966	7.05128	16.8269	0
Mical1-006	10	41197284	41198384	+	28.1235	33.5388	33.3333	15.2778	2.13675	1.36752	0
Zfa-201	10	52264940	52266040	-	33.4649	47.337	55.6667	26.1515	46.0185	1.41667	11.1111
4933403O03Rik-201	10	57686174	57687274	-	81.0568	64.9776	50.154	38.328	24.6745	5.26795	9.30558
Gm4981-201	10	57699038	57700138	-	81.7763	56.4797	38.4444	26.2108	19.2804	10.6203	0
Hk1-017	10	61790415	61791515	-	65.3867	64.3474	26.1905	12.1591	15.3157	1.40977	0
AC164179.1-201	10	62884387	62885487	-	64.4651	54.358	47.7564	69.6894	7.26496	2.27273	0
Ipmk-005	10	70843497	70844597	+	42.4593	64.4831	33.285	22.3935	15.9856	6.17521	0
AC160411.1-201	10	77855059	77856159	+	58.4552	48.7677	28.8095	9.00901	11.8254	2.76713	0
Polrmt-011	10	79199413	79200513	-	82.9304	86.5014	36.7742	17.2959	29.3617	9.33707	11.7647
Polrmt-008	10	79199428	79200528	-	82.9304	86.5014	36.7742	17.2959	29.3617	9.33707	11.7647
Polrmt-013	10	79200331	79201431	-	85.0516	87.5038	26.6667	20.4125	13.7798	3.8763	2.85714
Polrmt-010	10	79200358	79201458	-	85.0516	87.5038	26.6667	20.4125	13.7798	3.8763	2.85714
Atcay-001	10	80693478	80694578	-	41.6722	24.1349	25	14.8148	3.33333	1.66477	0
RP24-535C14.4-001	10	80765562	80766662	-	78.4203	77.5945	29.2857	23.023	13.702	7.87229	7.69231
Tle2-016	10	81050386	81051486	+	36.6008	47.0717	30.0813	16.2597	10.026	5.71038	0
Sycp3-001	10	87921314	87922414	+	55.122	41.8116	64.951	33.1391	18.0973	8.89403	0
Sycp3-002	10	87921409	87922509	+	50.2193	40.1294	61.7521	35.0609	20.139	7.46463	0
Csl-201	10	99221735	99222835	-	80.9802	78.601	68.7943	33.0303	16.1905	10.8908	0
4933416C03Rik-201	10	115550575	115551675	-	55.0648	80.2068	72.2222	56.6458	33.4483	2.73247	1.96078
4932442E05Rik-201	10	118296882	118297982	+	89.7909	93.6918	47.8846	56.3109	45.9536	4.07422	12.1212
BC048403-203	10	121186936	121188036	+	46.8543	87.947	68.1515	23.2545	22.5233	1.34684	0
Inpp5j-005	11	3402037	3403137	-	60.736	63.3489	31.8452	14.8079	20.4893	1.35281	3.57143
Grb10-001	11	11926227	11927327	-	57.6871	59.7741	45.4114	44.6145	38.2626	18.6912	0
Commd1-006	11	22872759	22873859	-	47.3123	49.0412	30.1961	21.9741	36.7193	0.740741	2.22222
RP23-365O24.3-001	11	24072681	24073781	-	82.0522	79.804	43.252	45.4255	26.4931	4.47917	0
RP23-365O24.3-002	11	24072724	24073824	-	81.714	81.9295	38.4127	44.4815	27.0859	5.54348	0
Mat2b-001	11	40508605	40509705	-	70.7527	56.6517	25	34.1111	18.0914	2.08333	0
Il12b-001	11	44212565	44213665	+	43.3904	30.7865	36.3636	10.1959	8.29787	0.740741	0
Flt4-001	11	49421765	49422865	+	43.7951	26.6316	30.6061	10.5274	9.33036	0.862069	0
Slc22a4-002	11	53821366	53822466	-	87.0842	79.1205	40.404	30.2925	21.6306	0.337838	0
Prss38-001	11	59189059	59190159	-	56.4506	54.4047	26.8817	36.1022	15.3186	3.21429	0
Myo15-002	11	60292417	60293517	+	67.4967	63.1839	35.3595	27.7934	17.0238	7.39435	0
Gm10428-201	11	62564413	62565513	+	53.1934	59.4651	28.7234	35.3773	19.3711	0.606061	0
Rad51c-001	11	87218356	87219456	-	34.4021	54.5311	41.8939	14.6195	23.5016	1.73333	0
Hsf5-001	11	87429666	87430766	+	29.6911	34.5623	53.6232	15.102	33.6516	4.9325	0
Arhgap23-001	11	97312444	97313544	+	87.4847	85.197	50.3205	19.287	11.5931	2.74557	0
Pgap3-001	11	98261704	98262804	-	11.8004	12.1801	25.3968	2.01754	1.07143	5.63726	0
RP23-395E10.3-001	11	98544629	98545729	-	34.284	57.5383	34.9206	29.2188	23.2366	6.88312	0
Krt25-001	11	99184165	99185265	-	87.7571	66.5673	33.3333	19.3849	13.4954	5.77941	23.5294
Krt20-001	11	99299364	99300464	-	63.4967	69.4527	39.4737	4.46429	6.81818	2.60684	0
Ptrf-001	11	100832101	100833201	-	53.4003	43.044	28.5714	4.49134	6.71404	3.11236	9.09091
Gm1564-201	11	102525902	102527002	+	19.4122	35.1022	40	15.7988	4.44445	1.39627	61.7647
Gm1564-202	11	102525937	102527037	+	19.2147	34.0346	38.6905	16.3556	4.46565	1.35428	65.625
4933400C05Rik-202	11	103079646	103080746	-	40.133	33.5386	28.3333	17.0238	13.1845	5.03876	0
4933400C05Rik-201	11	103079650	103080750	-	40.133	33.5386	28.3333	17.0238	13.1845	5.03876	0
Efcab3-004	11	104972970	104974070	+	53.0493	48.9753	32.1181	25.0233	8.75259	18.5627	0
Cd300a-003	11	114750608	114751708	+	82.5444	76.9398	33.3333	8.66667	8.85854	12.2993	0
Exoc7-202	11	116168198	116169298	-	45.4598	43.5099	33.8571	23.6059	15.6911	10.5923	3.0303
Exoc7-005	11	116168447	116169547	-	62.2917	53.777	53.0357	31.1003	26.7094	9.83193	3.33333
Tex19.1-201	11	121006457	121007557	+	38.5656	50.9183	39.4583	44.1448	20.0691	0.227273	3.22581
Tex19.1-202	11	121006471	121007571	+	40.4079	50.7322	39.4583	44.1448	20.3981	0.454545	3.0303
AC159283.2-201	12	3235611	3236711	+	15.75	20.4464	26.5677	13.1242	6.01449	29.6514	17.6471
4930417G10Rik-201	12	4745125	4746225	-	83.75	75.1569	45.8333	18.7302	20.5764	0	0
Myt1l-203	12	30524229	30525329	+	63.7338	74.579	50.3333	19.1049	24.4654	1.54321	0
Aldoart2-201	12	56665226	56666326	+	64.9466	64.4778	64.5161	55.8586	32.5024	7.43146	3.33333
AC125344.1-201	12	67385244	67386344	-	53.2677	56.7402	65.7658	47.9167	36.8548	5.875	7.35294
7420416P09Rik-201	12	85988423	85989523	+	74.5299	80.026	60.5556	19.009	18.183	1.75439	0
Alkbh1-003	12	88784676	88785776	-	1.08755	6.27326	25	0.711549	3.62198	1.16279	0
Alkbh1-004	12	88784678	88785778	-	1.08755	6.27326	25	0.711549	3.62198	1.16279	0
Alkbh1-009	12	88784683	88785783	-	1.08755	6.27326	25	0.711549	3.62198	1.16279	0
Alkbh1-002	12	88784686	88785786	-	0.836727	6.42442	26.3889	0.728291	3.5361	1.19048	0
Alkbh1-001	12	88784689	88785789	-	0.836727	6.42442	26.3889	0.728291	3.5361	1.19048	0
Pfkp-008	13	6621198	6622298	-	71.7258	90.9222	63.0864	33.6813	7.02381	1.0876	0
Hist1h2aa-001	13	24025331	24026431	+	54.7574	58.4782	68.75	50.5129	27.1825	12.9296	0
Hist1h2ba-001	13	24025925	24027025	-	52.4734	51.2785	61.9126	46.687	25.7581	7.42972	0
RP23-262C6.2-004	13	29107162	29108262	+	75.4795	59.1364	56.5854	41.5728	34.6929	4.92188	10.7143
RP23-262C6.2-003	13	29107577	29108677	+	74.5603	58.7531	48.3761	40.719	33.9986	5.56452	11.7647
Dsp-201	13	38287353	38288453	+	85.0544	91.5709	61.5591	26.5232	27.155	3.656	9.00901
Cap2-001	13	46596217	46597317	+	45.6504	46.0465	31.8182	8.19048	4.71088	10.5747	0
Cltb-004	13	54700422	54701522	-	72.6847	75.799	58.8235	35.7143	28.006	2.90123	9.375
5133401N09Rik-201	13	58258015	58259115	+	26.1613	27.611	25.1852	6.96078	9.57224	6.29417	0
RP24-230J5.2-003	13	91881281	91882381	-	62.9119	53.409	25.1938	22.0833	24.7143	1.02778	0
RP24-230J5.2-002	13	91881333	91882433	-	73.4364	62.4354	32.8283	24.9145	28.2449	0.816994	0
RP24-230J5.2-001	13	91881377	91882477	-	76.5939	66.778	31.8627	25.5417	27.559	1.76282	0
AC154363.1-201	13	93253868	93254968	-	36.7212	37.3383	26.6304	22.0833	16.5761	8.05773	0
Sv2c-002	13	96759669	96760769	-	64.1746	68.1182	52.5641	33.8153	13.0488	0	0
Hspb3-201	13	114453600	114454700	-	61.8113	72.3256	40.9091	15.5208	10.5938	1.93452	0
Gm7120-202	13	120275846	120276946	+	17.1584	27.663	39.4737	18.702	12.6116	15.3435	21.1538
Gm7120-201	13	120276667	120277767	+	16.6405	45.4985	62.938	51.6532	44.2484	53.0942	47.3744
3110070M22Rik-201	13	120276915	120278015	-	21.6931	55.3192	66.794	58.0338	51.4923	58.2739	49
Syt15-003	14	35031781	35032881	+	81.3333	55.7582	28.2609	9.10257	7.47126	10.6732	0
9230112D13Rik-201	14	35335887	35336987	-	68.0876	71.0264	52.3809	35.9615	13.3918	1.90109	8.33333
Dlgap5-201	14	48037982	48039082	-	22.2436	44.433	25.5556	20.3968	3.04586	10.0427	0
Ap1g2-006	14	55725298	55726398	-	51.4782	49.6261	25.5051	7.80101	6.57182	1.64835	5.55556
Ipo4-002	14	56254694	56255794	-	61.265	68.7198	30.8943	12.4061	7.44949	7.5029	0
Rnf17-201	14	57020534	57021634	+	53.5069	48.5561	35.3535	23.0903	23.7869	10.0575	0
Zc3h13-202	14	75726685	75727785	+	89.8496	81.3074	32.4033	29.0969	23.3602	12.8345	8
Ly6k-201	15	74630298	74631398	-	76.2409	48.9513	28.4314	23.9583	11.0501	2.43902	8.69565
Scx-201	15	76286868	76287968	+	25.8248	35.7696	25.1812	1.15385	3.26191	0	0
Cbx6-001	15	79665018	79666118	-	33.3639	39.4722	34.3889	29.1667	16.2364	1.35135	0
Sgsm3-001	15	80807195	80808295	+	34.5056	29.3383	25	22.0238	12.1078	2.84713	0
Fam109b-003	15	82169983	82171083	+	58.7074	61.267	30.9938	7.14559	8.98809	0.529101	0
Mov10l1-001	15	88812339	88813439	+	67.4038	67.9102	29.1667	46.8554	38.8213	2.74194	7.14286
Miox-006	15	89165864	89166964	+	57.594	67.6165	29.8126	16.2989	9.64286	3.96539	0
Tmprss12-202	15	100110314	100111414	+	63.2085	79.0765	47.5	55.7395	46.75	17.7724	0
Acvrl1-011	15	100967031	100968131	+	50.8078	60.986	28.8194	10.9562	13.928	0.727513	0
Amhr2-002	15	102281754	102282854	+	30.2714	46.7376	28.0449	14.7799	25.1135	9.49686	0
Gtsf1-008	15	103259893	103260993	-	77.3006	89.5672	43.5404	47.963	24.8519	19.8958	0
Gtsf1-006	15	103260575	103261675	-	74.3462	88.1962	43.6012	52.4797	25.4082	17.6871	0
Slc7a4-201	16	17576664	17577764	-	22.221	30.043	40.2778	5.07055	14.859	0.592138	0
Gramd1c-002	16	44027958	44029058	-	94.6599	81.1875	61.7284	32	21.6667	4.62963	17.8571
Wdr52-201	16	44403732	44404832	+	79.8398	83.8695	47.093	37.2147	31.9113	0.203252	0
Cd200r1-003	16	44764849	44765949	+	52.0558	53.9569	25.4167	28.3396	34.5792	5.89715	0
4930453N24Rik-201	16	64770887	64771987	-	29.731	26.7222	38.8889	31.9583	1.13636	0	8.33333
B3galt5-001	16	96456408	96457508	+	81.3429	65.5963	43.8597	20.8875	4.57912	2.52525	0
Pabpc6-201	17	9862385	9863485	-	43.7434	71.909	25.5128	22.1401	16.5333	13.5678	0
Prss21-001	17	24004023	24005123	+	72.3588	65.5401	55.6989	16.4394	3.16994	4.40388	0
Rhot2-202	17	25981696	25982796	-	82.7649	80.3289	43.9815	29.7667	16.0623	2.20238	6.66667
Slc26a8-201	17	28821733	28822833	-	63.1073	65.6055	41.9355	25.9343	21.2783	6.94444	0
Pnpla1-001	17	28994356	28995456	+	74.6263	54.479	59.6491	31.1483	19.4382	5.7153	0
Cdkn1a-002	17	29234152	29235252	+	61.4106	70.3694	32.0988	17.5227	23.9777	4.76608	0
Zfp563-003	17	33228403	33229503	+	39.0191	39.7361	31.9048	15.0538	12.8889	7.42424	0
Morc2b-201	17	33275641	33276741	-	45.6506	55.9386	43.3333	23.6742	7.81115	6.08766	3.33333
Morc2b-002	17	33276344	33277444	-	45.1937	53.3304	33.3333	24.5614	8.56821	5.70175	3.44828
Morc2b-001	17	33276528	33277628	-	48.3959	51.7986	32.1429	25	7.9902	6.01852	3.84615
Zfp414-201	17	33765047	33766147	+	12.8367	18.5611	25.5556	8.33333	7.02381	1.36054	0
AA388235-201	17	34117437	34118537	+	16.7764	25.0155	33.3333	10.9409	8.79845	0.384615	0
C2-004	17	35032392	35033492	-	39.4756	64.3044	52.551	32.0464	12.9382	6.14006	0
RP23-115O3.2-001	17	35356779	35357879	+	60.7243	84.3997	30.7292	21.1543	17.3432	6.54694	0
Tmem63b-003	17	45823736	45824836	-	43.4734	37.3008	25.8333	19.6774	14.6814	11.9561	0
Tmem63b-002	17	45823754	45824854	-	43.4734	37.3008	25.8333	19.6774	14.6814	11.9561	0
Cul7-006	17	46797736	46798836	+	89.6023	85.89	32.7236	16.1769	17.7062	9.46712	0
Guca1b-001	17	47521342	47522442	+	80.1245	58.5684	28.9394	11.918	10.9278	0.758929	0
Guca1b-002	17	47521353	47522453	+	80.1245	58.5684	28.9394	11.918	10.9278	0.758929	0
Dazl-201	17	50432824	50433924	-	81.2985	81.1085	91.3333	77.6755	46.9069	8.98305	2.88462
Plin5-201	17	56256871	56257971	-	40.3709	35.3051	25.6098	15.2645	6.66171	3.5556	26.3158
1110012J17Rik-208	17	66728171	66729271	-	49.3874	84.8207	37.8125	22.1505	23.7806	2.66763	0
Epb4.1l3-202	17	69631039	69632139	+	86.3995	81.7225	59.2105	35.3763	36.5435	6.77645	0
Haao-201	17	84246030	84247130	-	63.1482	72.0748	42.6812	30.8621	17.2297	1.53153	0
AC165360.1-201	17	85091456	85092556	+	59.0799	59.8411	44.5658	20.5934	17.5623	0.604396	0
Ttc7-006	17	87728554	87729654	+	74.5417	79.5482	25.9091	27.0789	14.2179	2.08333	27.5862
AC151286.1-201	17	91486833	91487933	+	31.623	27.8855	39.4203	27.9421	18.1944	2.70476	0
Nrxn1-004	17	91487723	91488823	-	47.0316	27.3309	26.6667	27.1667	7.6801	2.54196	0
Cetn1-201	18	9619376	9620476	-	80.5882	78.284	55.3571	46.8333	16.1111	9.74748	0
Slc25a2-201	18	37798028	37799128	-	46.9223	76.3622	50.4242	38.8411	24.5455	11.9118	0
Pcdh1-201	18	38357360	38358460	-	67.2762	85.8619	39.1342	20.463	24.6733	6.86471	0
Prrc1-201	18	57513395	57514495	+	17.3438	13.7884	25.2688	2.03125	0.675676	0.666667	3.57143
Ccbe1-201	18	66244423	66245523	-	84.493	85.2956	28.8691	25.9004	22.6091	4.18582	0
Loxhd1-201	18	77679242	77680342	+	87.7651	72.2557	45.5782	25.4575	24.0646	3.61791	0
Slc14a1-003	18	78338758	78339858	-	89.7426	70.3771	37.8788	9.18239	13.6728	7.84858	0
Tmem134-007	19	4126572	4127672	+	57.4902	52.8843	25.7576	15.219	9.33523	0.925926	0
Syt12-001	19	4477347	4478447	-	64.3376	27.1013	26.6667	3.75	6.98925	5.92593	0
1700123I01Rik-201	19	6183388	6184488	+	61.1126	51.6196	43.0556	26.6667	16.3835	0.833333	0
1700123I01Rik-202	19	6183467	6184567	+	61.0797	53.1109	39.0152	26.7555	15.1496	0.890805	0
Ccdc88b-201	19	6929628	6930728	-	20.0634	19.3586	27.5862	8.24187	5.37267	1.81538	2.63158
Htr7-202	19	36043798	36044898	-	88.2066	75.1951	28.8889	16.8927	11.8345	4.91827	0
Plce1-201	19	38597687	38598787	+	70.5384	64.1301	57.1429	55.9722	31.0905	12.4749	7.14286
D19Ertd652e-207	19	47886536	47887636	-	68.5779	71.4072	47.5	25.3947	10.5952	3.14484	11.1111
Ablim1-019	19	57193303	57194403	-	40.4982	63.0662	30.9524	7.61905	17.0494	2.72148	0
Ablim1-015	19	57193397	57194497	-	43.7381	64.4042	34.2105	8	17.6101	2.85424	0
Ablim1-013	19	57193399	57194499	-	43.7381	64.4042	34.2105	8	17.6101	2.85424	0
Ablim1-014	19	57193414	57194514	-	43.7381	64.4042	34.2105	8	17.6101	2.85424	0
AU022751-201	X	5660437	5661537	-	80.8696	51.3158	37.3188	50.8674	32.9457	4.28571	16.6667
RP23-135F22.5-001	X	7149726	7150826	+	11.0159	35.5131	30.303	7.31771	13.0754	0.634921	0
Prickle3-005	X	7242224	7243324	+	66.0685	58.4165	43.3333	22.3246	6.66667	0.900901	3.84615
Slc35a2-001	X	7460426	7461526	+	5.37157	3.94404	32.6087	4.64912	2.91959	0.654762	0
Slc35a2-003	X	7460449	7461549	+	4.92394	4.08521	25.8621	4.30894	2.65814	1.39785	0
Slc25a43-001	X	34282654	34283754	+	19.9048	29.2798	32.971	6.98413	3.91005	1.79487	0
Slc25a43-002	X	34282706	34283806	+	15.7018	23.0328	39.5833	5.54487	2.74459	1.42857	0
Nkap-001	X	34665790	34666890	+	43.8298	38.5516	62.5	9.72222	7.31092	0	13.3333
Rhox13-001	X	35473876	35474976	+	41.7228	72.5632	56.5657	50.8489	38.5586	2.08333	9.09091
Zfp280c-004	X	45947450	45948550	-	10.8007	22.3086	28.0797	10.5556	4.08951	0	0
Zfp280c-006	X	45947468	45948568	-	11.1279	22.6415	28.7037	10.9615	4.16667	0	0
RP23-373N8.8-001	X	71039554	71040654	+	82.0262	80.6511	30.7018	37.4265	18.8868	7.70833	0
Ubl4-005	X	71613705	71614805	-	6.72481	15.1969	36.1111	1.94093	1.61706	7.57576	10
Otud6a-001	X	97623352	97624452	+	58.9286	65.2584	56.7	31.4035	24.6001	8.33333	0
RP23-49C8.9-001	X	98988502	98989602	-	80.2791	63.1846	48.7805	36.3889	22.619	5.47619	0
RP23-49C8.7-002	X	98988995	98990095	+	76.1339	55.6561	58.1699	43.4946	27.963	5.61486	6
RP23-49C8.7-001	X	98989025	98990125	+	76.3679	55.8914	58.1699	44.1579	28.1818	5.55383	6
Rlim-001	X	101176523	101177623	-	2.84043	21.3286	27.5	10.7463	3.33333	0	0
Taf9b-001	X	103415140	103416240	-	55.6359	44.1069	44.4444	31.7647	22.9457	0	5
Pcdh19-002	X	130220332	130221432	-	32.6375	24.0268	25.7812	12.1683	11.2969	0.280899	0
Taf7l-003	X	131009427	131010527	-	21.8048	32.2169	40.264	24.4553	24.1135	5.46448	0
Taf7l-002	X	131009432	131010532	-	22.0985	32.1716	39.8693	24.3011	24.4755	6.23306	0
Nxf2-002	X	131498335	131499435	-	69.8574	53.1906	26.4957	39.8773	30.3885	7.2428	3.33333
Bhlhb9-003	X	132419522	132420622	+	8.09942	26.6288	35.7143	10.7323	21.8553	3.63636	4.16667
Morf4l2-010	X	133274922	133276022	-	1.55093	11.654	25	1.65391	0	1.95035	0
Morf4l2-011	X	133274926	133276026	-	1.50901	11.2954	25	1.59688	0	1.87075	0
Esx1-001	X	133654610	133655710	-	17.0498	25.8223	28.4615	4.12281	1.9697	1.68776	12.5
Esx1-002	X	133654765	133655865	-	24.498	27.9661	25	5.21978	1.7603	3.15315	4.34783
Chrdl1-201	X	139828627	139829727	-	11.4583	38.9612	34.7826	5.83333	0.900901	0	0
Fgd1-001	X	147480713	147481813	+	12.5959	19.2229	40.5263	6.62338	1.30037	3.16092	0
Mbtps2-002	X	154006837	154007937	-	31.8116	84.0575	56.9444	38.8889	26.7544	7.29167	0
Syap1-001	X	159326279	159327379	-	16.8367	20.128	30.4348	13.8889	3.78788	0	0
