# Supplementary material for: The Dynamics of Genome-wide DNA Methylation Reprogramming in Mouse Primordial Germ Cells
Source: Mol Cell. 2012 Dec 28;48(6):849–62. doi: 10.1016/j.molcel.2012.11.001 (PMC3533687; doi:10.1016/j.molcel.2012.11.001)
Supplement: Table S4. CGI Promoters with >25% Methylation in E10.5 PGC, Relates to Figure 3 [file mmc5.xlsx]

## Sheet: CGI_promoter_above25_E10.5.txt
Table S4: CGI promoters with >25% methylation in E10.5 PGC
Promoter	Chromosome	Start	End	Strand	J1	E6.5 epiblast	E9.5	E10.5	E11.5	E13.5 male	E13.5 female
Bai3-003	1	25285791	25286891	-	45.778	23.5799	7.5	28.3333	1.5873	3.85488	0
AC127433.1-201	1	34235018	34236118	-	51.9389	67.1168	37.7679	26.5382	19.0553	4.2595	0
Fer1l5-201	1	36465236	36466336	+	85.0495	74.8599	54.1212	25.5137	17.9916	1.38889	0
Fam178b-201	1	36739882	36740982	-	38.0757	54.1982	43.8131	33.0756	20.6902	8.39051	0
Fam178b-001	1	36739928	36741028	-	36.8852	52.849	42.9487	32.2367	20.0573	8.39051	0
Zap70-202	1	36834847	36835947	+	74.3857	84.3292	57.6923	35.4555	7.13768	10.6818	0
Speg-011	1	75380403	75381503	+	75.2148	65.0355	27.3529	31.5997	15.0987	4.63033	0
Speg-004	1	75381087	75382187	+	76.2077	61.0025	19.8068	37.0121	13.1222	2.68934	0
Speg-003	1	75381185	75382285	+	78.0735	64.0812	18.287	32.3614	12.5959	3.59984	0
Itm2c-001	1	87789856	87790956	+	63.4044	51.011	31.3063	39.246	14.1101	3.02951	40
Soat1-201	1	158404359	158405459	-	7.96097	4.36777	0	33.3041	3.27161	1.59352	0
Mael-001	1	168168775	168169875	-	47.4901	52.7961	42.1875	30.8213	38.4964	6.50685	3.0303
Rxrg-004	1	169547440	169548540	+	68.5946	79.0163	17.6296	25.1736	12.402	6.42424	4.7619
Fcer1g-002	1	173164370	173165470	-	75.3396	85.2332	48.3796	30.836	25.7472	2.96296	0
Fcer1g-001	1	173164396	173165496	-	77.4323	85.0836	47.549	29.9446	25.5026	3.10078	0
Vangl2-005	1	173939060	173940160	-	50.7661	76.3409	37.8788	25.3673	34.0166	5.66981	0
D1Pas1-201	1	188790295	188791395	+	45.2006	63.8361	46.2698	42.2619	21.8223	12.5913	0
St8sia6-001	2	13715335	13716435	-	29.9004	21.4751	10.9649	27.7179	4.2033	2.24236	0
Psd4-007	2	24241089	24242189	+	61.1434	68.9849	27.3438	30.0856	20.7412	6.72414	0
RP23-186B18.7-001	2	35079055	35080155	+	91.1309	84.1023	64.7126	29.4815	20.0952	5.5892	0
Cytip-007	2	58012430	58013530	-	81.7671	71.9778	45.1613	31.752	28.2669	6.52174	5.26316
RP23-387F9.2-001	2	84498236	84499336	+	52.2732	70.1108	61.9792	39.5387	60.457	29.3716	0
RP23-387F9.2-002	2	84498703	84499803	+	59.5479	73.8731	65.25	45.9987	53.1353	18.6291	0
Tcp11l1-004	2	104524323	104525423	-	57.1737	70.8118	35.3175	38.7333	16.4371	7.40741	0
Ccdc73-001	2	104725481	104726581	+	62.8737	53.6835	41.8803	40.032	32.8461	8.09689	0
Zfp133-003	2	144284016	144285116	+	22.8233	28.8225	17.8571	27.6003	3.85093	7.11806	0
Defb36-001	2	152429063	152430163	+	68.353	55.9336	45.8333	31.8027	22.2098	15.3444	0
Blcap-004	2	157385643	157386743	-	43.6555	62.2367	38.8958	25.8456	33.6395	1.47808	0
Nnat-004	2	157385745	157386845	+	41.7135	61.6403	37.6458	27.57	33.3	0.411523	0
Ppp1r16b-004	2	158520871	158521971	+	70.7622	68.2533	15.5449	29.26	29.2381	1.15741	0
RP23-19L12.10-002	2	166926570	166927670	-	78.9613	71.8777	45.8559	33.9015	18.9762	0.909091	0
RP23-321B23.1-001	2	170180861	170181961	+	69.268	47.3954	40.9091	27.0164	15.8118	2.22868	5.88235
Spo11-003	2	172804343	172805443	+	73.6594	52.9539	50.4167	49.2502	46.9192	5.39216	0
Spo11-001	2	172804350	172805450	+	74.757	52.233	51.2097	49.2719	46.5476	5.2381	0
1700021F07Rik-201	2	173347087	173348187	+	82.7391	78.8656	28.3871	26.6937	27.9109	12.2186	0
Nespas-001	2	174120790	174121890	-	54.9144	45.7324	32.5397	35.2381	23.0776	4.48244	0
Nespas-002	2	174120837	174121937	-	54.6763	46.0159	33.5979	35.6051	23.0583	4.48244	0
Sycp2-003	2	178142027	178143127	-	50.1145	45.1415	40.7778	39.2804	27.3778	12.1245	4
Sycp2-001	2	178142290	178143390	-	69.6767	52.3482	55.914	38.8703	18.0208	15.3191	0
Slc25a31-001	3	40511777	40512877	+	69.1093	46.0823	41.3842	30.5	29.8765	4.69231	0
1700018B24Rik-201	3	48412923	48414023	-	89.8086	61.8626	40	34.8837	51.7157	5.311	0
Il12a-202	3	68494346	68495446	+	87.4112	70.0478	39.963	35.5152	19.0391	4.47404	4.54545
Hormad1-002	3	95362599	95363699	+	49.0045	64.7829	21.6667	39.0821	26.9286	6.20773	0
Hormad1-004	3	95362600	95363700	+	49.0045	64.7829	21.6667	39.0821	26.9286	6.20773	0
4921515J06Rik-204	3	108742418	108743518	+	43.9583	31.8627	27.0833	31.5462	12.0843	2.78673	0
4921515J06Rik-203	3	108742475	108743575	+	42.8806	31.5268	26.4286	29.856	10.9996	2.84246	0
Gm9857-201	3	108743263	108744363	-	63.3221	44.1465	34.375	33.6879	10.8882	8.26191	13.0435
Nfkb1-005	3	135271134	135272234	-	51.2966	87.299	35.6322	34.7685	19.4127	2.0155	0
Pdha2-201	3	140874609	140875709	-	71.4702	74.3651	53.7037	48.8258	30.375	6.15942	0
Palm2-004	4	57649847	57650947	+	83.0772	55.747	25.8065	33.3532	12.0312	2.47326	0
Kif12-004	4	62831731	62832831	-	60.66	40.1857	17.8763	25.1515	24.7191	6.41966	0
Kif12-003	4	62832123	62833223	-	54.4913	37.9129	22.2222	27.3903	22.2511	7.3502	0
Nfia-006	4	97576724	97577824	+	76.5214	83.3433	48.3871	30.8581	8.82353	4.2381	0
Dmrtb1-001	4	107356085	107357185	-	29.5634	49.4554	33.6758	27.0493	21.3116	5.28024	0
Podn-007	4	107694031	107695131	-	84.7263	80.5369	35.4167	35.5647	17.061	5.83409	8.57143
Rps8-005	4	116827002	116828102	-	5	22.797	6.54762	27.7405	4.21769	6.05201	0
Ccdc30-006	4	119032299	119033399	-	23.5317	9.76591	10	28.5714	0	0.571429	4.54545
RP23-321M9.3-001	4	135181570	135182670	+	84.4307	80.3664	48.0072	30.0629	23.7225	10.129	0
RP23-321M9.3-002	4	135181689	135182789	+	82.7993	78.6641	52.0833	26.6249	24.8496	10.5137	0
RP23-321M9.3-003	4	135182168	135183268	+	79.7766	76.5169	64.4048	36.4389	25.8742	7.10199	0
AL645468.1-201	4	136852522	136853622	+	79.7773	84.0386	47.037	35.6569	17.8125	13.4877	0
Arhgef10l-009	4	140137617	140138717	-	69.3053	77.5515	39.7917	35.4615	10.3003	5.51929	0
Arhgef10l-005	4	140137633	140138733	-	69.4397	74.6483	38.5965	36.943	10.3003	5.08826	0
Epha2-003	4	140863809	140864909	+	56.2448	91.1331	57.5926	28.0432	16.9863	9.90381	0
Pramel1-001	4	142983331	142984431	+	46.5668	44.3811	24.6032	29.2694	23.0137	5.58002	6.25
Park7-004	4	150282422	150283522	-	27.7149	45.6984	24.3827	28.43	16.6766	2.90323	0
RP23-304D5.1-001	4	150749579	150750679	+	83.6457	66.8563	60.5903	29.6259	18.0449	8.6859	0
Prdm16-013	4	153708861	153709961	-	53.389	61.799	27.2619	25.7398	25.5882	4.0501	0
Prdm16-012	4	153708931	153710031	-	54.9471	62.7372	28.7179	25.2836	25.2143	3.87031	0
Mxra8-006	4	155216032	155217132	+	56.3261	52.303	18.6842	30.4762	2.28475	2.97158	0
Ept1-204	5	30558121	30559221	+	26.74	20.9615	19.5946	28.75	11.2082	10.7317	13.5417
Ept1-201	5	30558158	30559258	+	25.7496	20.123	18.5897	27.381	10.8848	10.453	12.5
Ept1-206	5	30558180	30559280	+	23.9738	18.6324	17.6829	25.2717	10.1074	9.58192	10.8333
Ept1-203	5	30558187	30559287	+	23.9738	18.6324	17.6829	25.2717	10.1074	9.58192	10.8333
Ept1-205	5	30558190	30559290	+	23.7689	18.4615	17.4699	25	10.0179	9.46919	10.6557
AC084071.1-201	5	38712033	38713133	-	89.7835	68.6555	65.3846	36.6279	21.4214	3.93424	16.6667
Nsun7-002	5	66651398	66652498	+	45.8802	34.8891	14.8765	29.7126	4.23077	4.60554	0
Aasdh-013	5	77305592	77306692	-	72.1356	79.9991	38	29.5977	32.4762	6.94885	0
AC121915.1-201	5	97820436	97821536	+	51.6992	62.7964	64.3678	53.4262	24.4709	5.90785	0
AC121915.1-202	5	97820459	97821559	+	51.6992	62.7964	64.3678	53.4262	24.4709	5.90785	0
AC121915.1-203	5	97820466	97821566	+	51.6992	62.7964	64.3678	53.4262	24.4709	5.90785	0
Brdt-001	5	107759178	107760278	+	63.3955	49.3655	34.6154	47.9365	35.6184	10.0685	0
Brdt-003	5	107759194	107760294	+	63.3955	49.3655	34.6154	47.9365	35.6184	10.0685	0
Brdt-004	5	107759211	107760311	+	63.8419	50.5253	37.8049	48.6679	35.3314	10.4667	0
1700013N18Rik-201	5	108258272	108259372	+	46.7708	85.7052	30.3571	33.5354	26.875	1.26984	0
Cmklr1-004	5	114093512	114094612	-	55.9861	63.4875	25.7576	25.12	11.1134	9.89868	6.66667
Pxn-006	5	115965364	115966464	+	35.7823	67.5544	28.4483	37.39	17.8825	8.43156	0
Taok3-004	5	117582624	117583724	+	75.1617	90.1029	44.1176	40.9127	14.1814	4.54598	0
Taok3-006	5	117582627	117583727	+	75.8714	90.3331	41.6667	39.7094	14.7134	4.4161	0
Taok3-005	5	117582650	117583750	+	75.8714	90.3331	41.6667	39.7094	14.7134	4.4161	0
Vsig10-004	5	117798919	117800019	+	80.4499	74.9287	31.0303	27.3239	35.0513	7.70408	25
Abcb9-006	5	124529729	124530829	-	90.6104	82.6522	24.1667	26.2571	14.6118	7.61006	0
Piwil1-201	5	129241121	129242221	+	78.2554	55.3991	49.5238	29.4444	19.4135	4.87426	4
Caln1-002	5	130844346	130845446	+	77.9929	55.9693	29.1667	29.5946	14.5437	0.877193	45
AC114661.1-201	5	152170284	152171384	+	3.01728	5.99084	1.37457	26.0345	1.51376	4.13279	0
AC114661.1-202	5	152170293	152171393	+	2.91412	5.81201	1.32013	25.3782	1.48649	4.00263	0
Sgce-003	6	4696919	4698019	-	29.6785	52.5746	30.7986	33.6753	54.1313	4.02164	52.1277
Sgce-005	6	4696937	4698037	-	30.207	52.2554	31.8193	34.1176	54.9376	4.14118	54.2553
Sgce-008	6	4696963	4698063	-	31.001	52.3741	32.5402	35.319	55.2658	4.05244	54
Sgce-006	6	4696980	4698080	-	32.2006	52.3023	32.1714	36.026	54.9565	3.80398	54
Sgce-201	6	4697000	4698100	-	32.7751	52.4663	33.1134	36.5494	55.2139	3.77621	51.9231
Sgce-007	6	4697057	4698157	-	33.6513	53.0367	34.2908	39.1183	56.9215	4.0151	46.5517
Sgce-001	6	4697104	4698204	-	35.5076	54.2999	34.9653	39.9259	57.2654	4.50355	46.5517
St7-020	6	17789537	17790637	+	35.3704	46.7744	69.5652	26.3636	24.4814	4.77867	0
St7-021	6	17789556	17790656	+	35.3704	46.7744	69.5652	26.3636	24.4814	4.77867	0
Herc3-008	6	58856256	58857356	+	54.5099	46.5027	35.3175	31.642	22.6396	0.478226	0
Nap1l5-201	6	58856983	58858083	-	51.4153	66.9848	34.1146	31.1818	23.0303	3.44364	0
Mical3-005	6	120907641	120908741	-	94.7439	87.8587	20	26.6021	11.4844	10.5208	6.89655
Mical3-004	6	120908553	120909653	-	83.0287	83.6051	35.7759	29.2596	15.3436	6.81548	5.30303
AC124590.2-001	6	135681888	135682988	+	86.359	83.4941	48.4277	41.4352	24.3078	11.6626	0
AC132955.1-201	6	143169868	143170968	-	83.0152	82.749	62.3984	38.9719	26.7249	12.763	0
Galp-002	7	6153403	6154503	+	78.0437	74.3544	42.7333	40.9804	18.1307	2.7381	0
Olfr1349-201	7	6468038	6469138	-	71.9765	59.1684	15	28.5488	14.2548	4.02661	0
Usp29-202	7	6682294	6683394	+	40.2515	57.326	42.8542	45.4968	39.2703	3.42159	0
Usp29-201	7	6682452	6683552	+	42.3839	59.4154	39.7973	41.7136	32.2421	4.03128	2.17391
Peg3-201	7	6683030	6684130	-	42.3268	55.5887	42.1053	33.2468	25.5749	7.9355	2.08333
Peg3-001	7	6683032	6684132	-	42.3268	55.5887	42.1053	33.2468	25.5749	7.9355	2.08333
Dmwd-002	7	19662342	19663442	+	47.9129	63.7415	17	31.1379	18.9024	0.160256	0
Dmwd-004	7	19662375	19663475	+	48.7283	64.7953	15.7407	31.6058	18.6676	0.153846	0
Tex101-201	7	25456969	25458069	-	85.3937	72.2424	67.3611	39.4778	37.9599	6.43739	0
Pou2f2-006	7	25882700	25883800	-	56.5048	46.115	25.2874	33.3639	7.41534	13.5877	0
Prr19-201	7	26085378	26086478	+	40.7867	38.5919	31.0078	25.4583	14.0799	0	4.7619
AC157553.6-001	7	27915593	27916693	-	62.066	68.5554	49.6667	32.3414	35.6379	1.36469	0
AC139063.1-201	7	28669595	28670695	-	74.887	87.1212	51.5625	35.1852	31.875	5.24691	0
Akt1s1-010	7	52107290	52108390	+	38.2166	64.4104	29.7619	28.0053	9.78819	4.75146	0
Nosip-007	7	52330778	52331878	+	65.2632	65.3667	30.1075	31.7795	7.82609	3.96296	0
Trpm1-012	7	71370467	71371567	+	86.7115	84.1751	39.2857	37.0833	8.18609	11.6228	0
Trpm1-015	7	71370834	71371934	+	86.6608	80.617	53.8462	35.4589	24.3288	3.18133	0
Slco3a1-006	7	81649121	81650221	-	91.0945	84.6994	11.1111	29.3333	31.452	15.6323	0
Mapk3-002	7	133903111	133904211	+	3.16397	3.16895	0	26.3398	5.6891	1.08025	0
Inpp5f-005	7	135830060	135831160	+	79.5619	80.3923	64.6465	42.1673	26.9529	22.9277	53.8462
Inpp5f-006	7	135831003	135832103	+	81.0388	66.921	63.7681	47.2536	27.8717	4.33087	9.67742
Polb-201	8	23763797	23764897	-	19.9306	8.94821	3.0303	25.6054	4.62833	1.14469	0
Adam18-001	8	25785127	25786227	-	70.6026	72.8751	48.2759	30.3252	12.0147	6.06607	0
Fgfr1-007	8	26665089	26666189	+	61.8337	70.2551	41.3333	40.2266	15.4315	7.77179	14.5161
Cmtm1-003	8	106833228	106834328	-	66.7494	57.3883	28.3333	28.3594	13.4573	6.76993	0
Plekhg4-008	8	107898738	107899838	+	85.6452	72.9853	57.2464	45.8113	24.9863	6.52778	0
Ddx28-001	8	108535682	108536782	-	28.1349	37.2411	20	26.1905	21.6667	0.492611	0
Adad2-201	8	122135647	122136747	+	52.7338	46.7105	35.0877	34.9091	23.9041	3.23383	1.96078
1700018B08Rik-201	8	124065754	124066854	-	53.737	39.272	32.8205	28.922	18.4112	4.85975	4.34783
Tex12-201	9	50369315	50370415	-	60.4534	56.1531	68.5484	42.0256	28.1526	10.3219	0
Dapk2-003	9	66067554	66068654	+	71.5171	75.1232	42.3077	31.0462	13.3919	6.38342	3.0303
Car12-001	9	66560493	66561593	+	46.2199	32.1201	16.6667	25.081	16.3095	3.05272	0
Prss42-201	9	110699670	110700770	+	56.9793	74.3586	59.8485	27.3718	19.5402	0.854701	0
Stxbp5-004	10	9517735	9518835	-	87.1131	87.444	62.6515	46.9048	27.4405	4.37352	8.33333
Stxbp5-008	10	9517866	9518966	-	86.7731	88.6026	65	51.7619	29.3685	3.75375	8.33333
Stxbp5-007	10	9517895	9518995	-	85.1984	89.2057	61.6667	51.8687	30.7549	1.21528	8.33333
Plagl1-007	10	12809497	12810597	+	65.7995	63.419	42.2481	37.0513	15.2143	4.84018	0
Plagl1-008	10	12809518	12810618	+	65.0381	61.3667	41.4815	37.9268	14.7917	6.5368	0
Plagl1-001	10	12809594	12810694	+	65.0649	54.3325	38.8889	38.5263	12.1373	9.73684	1.19048
Plagl1-002	10	12809638	12810738	+	66.3652	52.1451	39.3333	36.6667	11.0932	11.8932	1
Plagl1-003	10	12809641	12810741	+	66.1326	51.6259	39.5425	36.2064	10.8597	13.0952	0.961538
Plagl1-005	10	12809647	12810747	+	66.1847	51.2137	39.7436	35.7632	10.6357	14.2523	0.925926
Plagl1-022	10	12809680	12810780	+	65.7779	49.4967	39.5455	33.8643	8.98693	13.9908	0.847458
Plagl1-202	10	12809715	12810815	+	66.7188	48.2999	44.2308	31.8889	7.20721	13.3772	0.724638
Plagl1-006	10	12809819	12810919	+	64.2857	45.2224	55.1357	36.393	3.73333	11.6412	0.757576
Slc22a16-002	10	40289419	40290519	+	77.8052	76.3521	40.991	26.4966	7.05128	16.8269	0
Zfa-201	10	52264940	52266040	-	33.4649	47.337	55.6667	26.1515	46.0185	1.41667	11.1111
Man1a-002	10	53795415	53796515	-	2.92318	1.83669	0.520833	27.3224	1.16883	2.48032	2.5641
Man1a-004	10	53795442	53796542	-	2.6571	1.92485	0.535168	28.0112	1.09221	2.60331	2.77778
Man1a-003	10	53795443	53796543	-	2.6571	1.92485	0.535168	28.0112	1.09221	2.60331	2.77778
4933403O03Rik-201	10	57686174	57687274	-	81.0568	64.9776	50.154	38.328	24.6745	5.26795	9.30558
Gm4981-201	10	57699038	57700138	-	81.7763	56.4797	38.4444	26.2108	19.2804	10.6203	0
AC164179.1-201	10	62884387	62885487	-	64.4651	54.358	47.7564	69.6894	7.26496	2.27273	0
Sycp3-001	10	87921314	87922414	+	55.122	41.8116	64.951	33.1391	18.0973	8.89403	0
Sycp3-002	10	87921409	87922509	+	50.2193	40.1294	61.7521	35.0609	20.139	7.46463	0
Csl-201	10	99221735	99222835	-	80.9802	78.601	68.7943	33.0303	16.1905	10.8908	0
4933416C03Rik-201	10	115550575	115551675	-	55.0648	80.2068	72.2222	56.6458	33.4483	2.73247	1.96078
4932442E05Rik-201	10	118296882	118297982	+	89.7909	93.6918	47.8846	56.3109	45.9536	4.07422	12.1212
Grb10-001	11	11926227	11927327	-	57.6871	59.7741	45.4114	44.6145	38.2626	18.6912	0
Zrsr1-001	11	22872215	22873315	+	45.0731	43.285	17.4199	30.7578	40.1272	2.91796	1.69492
RP23-365O24.3-001	11	24072681	24073781	-	82.0522	79.804	43.252	45.4255	26.4931	4.47917	0
RP23-365O24.3-002	11	24072724	24073824	-	81.714	81.9295	38.4127	44.4815	27.0859	5.54348	0
Mat2b-001	11	40508605	40509705	-	70.7527	56.6517	25	34.1111	18.0914	2.08333	0
Gabrb2-001	11	42232259	42233359	+	57.8454	22.7277	12.5	25.9921	11.0215	0	0
Slc22a4-002	11	53821366	53822466	-	87.0842	79.1205	40.404	30.2925	21.6306	0.337838	0
Obscn-001	11	58949804	58950904	-	61.8827	49.2661	5	27.3292	14.9383	0.658307	0
Prss38-001	11	59189059	59190159	-	56.4506	54.4047	26.8817	36.1022	15.3186	3.21429	0
Myo15-002	11	60292417	60293517	+	67.4967	63.1839	35.3595	27.7934	17.0238	7.39435	0
Gm10428-201	11	62564413	62565513	+	53.1934	59.4651	28.7234	35.3773	19.3711	0.606061	0
Spata22-001	11	73142243	73143343	+	56.1943	48.9858	22.3684	28.8994	16.6478	10.3255	1.6129
Mpo-004	11	87615040	87616140	+	61.4825	69.6728	9.25926	26.9643	19.7222	2.63248	0
RP23-395E10.3-001	11	98544629	98545729	-	34.284	57.5383	34.9206	29.2188	23.2366	6.88312	0
Rundc3a-008	11	102259481	102260581	+	64.0946	61.8562	17.6068	28.252	8.67989	2.55814	15.625
Efcab3-004	11	104972970	104974070	+	53.0493	48.9753	32.1181	25.0233	8.75259	18.5627	0
Exoc7-005	11	116168447	116169547	-	62.2917	53.777	53.0357	31.1003	26.7094	9.83193	3.33333
Dysfip1-001	11	120412346	120413446	-	74.5192	83.3914	23.913	29.3254	18.3322	0	30
Tex19.1-201	11	121006457	121007557	+	38.5656	50.9183	39.4583	44.1448	20.0691	0.227273	3.22581
Tex19.1-202	11	121006471	121007571	+	40.4079	50.7322	39.4583	44.1448	20.3981	0.454545	3.0303
Aldoart2-201	12	56665226	56666326	+	64.9466	64.4778	64.5161	55.8586	32.5024	7.43146	3.33333
AC125344.1-201	12	67385244	67386344	-	53.2677	56.7402	65.7658	47.9167	36.8548	5.875	7.35294
Pfkp-008	13	6621198	6622298	-	71.7258	90.9222	63.0864	33.6813	7.02381	1.0876	0
Hist1h2aa-001	13	24025331	24026431	+	54.7574	58.4782	68.75	50.5129	27.1825	12.9296	0
Hist1h2ba-001	13	24025925	24027025	-	52.4734	51.2785	61.9126	46.687	25.7581	7.42972	0
RP23-262C6.2-004	13	29107162	29108262	+	75.4795	59.1364	56.5854	41.5728	34.6929	4.92188	10.7143
RP23-262C6.2-003	13	29107577	29108677	+	74.5603	58.7531	48.3761	40.719	33.9986	5.56452	11.7647
Dsp-201	13	38287353	38288453	+	85.0544	91.5709	61.5591	26.5232	27.155	3.656	9.00901
Cltb-004	13	54700422	54701522	-	72.6847	75.799	58.8235	35.7143	28.006	2.90123	9.375
Cast-205	13	74945858	74946958	-	12.1164	11.1753	5.26316	29.0123	4.08497	3.7415	0
RP24-230J5.2-001	13	91881377	91882477	-	76.5939	66.778	31.8627	25.5417	27.559	1.76282	0
Sv2c-002	13	96759669	96760769	-	64.1746	68.1182	52.5641	33.8153	13.0488	0	0
Gm10734-201	13	115878709	115879809	+	46.5551	52.7528	20.8685	25.2596	11.7105	0.162338	5.86207
Gm7120-201	13	120276667	120277767	+	16.6405	45.4985	62.938	51.6532	44.2484	53.0942	47.3744
3110070M22Rik-201	13	120276915	120278015	-	21.6931	55.3192	66.794	58.0338	51.4923	58.2739	49
9230112D13Rik-201	14	35335887	35336987	-	68.0876	71.0264	52.3809	35.9615	13.3918	1.90109	8.33333
Zc3h13-202	14	75726685	75727785	+	89.8496	81.3074	32.4033	29.0969	23.3602	12.8345	8
Tnfsf11-201	14	78707750	78708850	-	41.2403	47.8283	10.1852	25.1455	16.4841	0	6.66667
Tbc1d4-009	14	101906387	101907487	-	69.571	69.0384	18.4211	25.5571	20.4062	7.02597	0
Cbx6-001	15	79665018	79666118	-	33.3639	39.4722	34.3889	29.1667	16.2364	1.35135	0
Mov10l1-001	15	88812339	88813439	+	67.4038	67.9102	29.1667	46.8554	38.8213	2.74194	7.14286
Ccdc65-202	15	98550382	98551482	+	40.7078	58.9588	22.327	34.2701	15.7143	0.902458	0
Tmprss12-202	15	100110314	100111414	+	63.2085	79.0765	47.5	55.7395	46.75	17.7724	0
Gtsf1-008	15	103259893	103260993	-	77.3006	89.5672	43.5404	47.963	24.8519	19.8958	0
Gtsf1-006	15	103260575	103261675	-	74.3462	88.1962	43.6012	52.4797	25.4082	17.6871	0
Thap7-007	16	17529141	17530241	-	69.8427	72.5196	22.5	27.1587	14.1975	2.77778	0
Gramd1c-002	16	44027958	44029058	-	94.6599	81.1875	61.7284	32	21.6667	4.62963	17.8571
Wdr52-201	16	44403732	44404832	+	79.8398	83.8695	47.093	37.2147	31.9113	0.203252	0
Cd200r1-003	16	44764849	44765949	+	52.0558	53.9569	25.4167	28.3396	34.5792	5.89715	0
Cd200r1-002	16	44764939	44766039	+	55.1723	57.0556	24.596	25.9472	29.6271	6.23959	0
4930453N24Rik-201	16	64770887	64771987	-	29.731	26.7222	38.8889	31.9583	1.13636	0	8.33333
Rhot2-202	17	25981696	25982796	-	82.7649	80.3289	43.9815	29.7667	16.0623	2.20238	6.66667
Slc26a8-201	17	28821733	28822833	-	63.1073	65.6055	41.9355	25.9343	21.2783	6.94444	0
Pnpla1-001	17	28994356	28995456	+	74.6263	54.479	59.6491	31.1483	19.4382	5.7153	0
Morc2b-001	17	33276528	33277628	-	48.3959	51.7986	32.1429	25	7.9902	6.01852	3.84615
C2-004	17	35032392	35033492	-	39.4756	64.3044	52.551	32.0464	12.9382	6.14006	0
Dazl-201	17	50432824	50433924	-	81.2985	81.1085	91.3333	77.6755	46.9069	8.98305	2.88462
Epb4.1l3-202	17	69631039	69632139	+	86.3995	81.7225	59.2105	35.3763	36.5435	6.77645	0
Haao-201	17	84246030	84247130	-	63.1482	72.0748	42.6812	30.8621	17.2297	1.53153	0
Ttc7-006	17	87728554	87729654	+	74.5417	79.5482	25.9091	27.0789	14.2179	2.08333	27.5862
AC151286.1-201	17	91486833	91487933	+	31.623	27.8855	39.4203	27.9421	18.1944	2.70476	0
Nrxn1-004	17	91487723	91488823	-	47.0316	27.3309	26.6667	27.1667	7.6801	2.54196	0
Cetn1-201	18	9619376	9620476	-	80.5882	78.284	55.3571	46.8333	16.1111	9.74748	0
Slc25a2-201	18	37798028	37799128	-	46.9223	76.3622	50.4242	38.8411	24.5455	11.9118	0
Ccbe1-201	18	66244423	66245523	-	84.493	85.2956	28.8691	25.9004	22.6091	4.18582	0
Loxhd1-201	18	77679242	77680342	+	87.7651	72.2557	45.5782	25.4575	24.0646	3.61791	0
1700123I01Rik-201	19	6183388	6184488	+	61.1126	51.6196	43.0556	26.6667	16.3835	0.833333	0
1700123I01Rik-202	19	6183467	6184567	+	61.0797	53.1109	39.0152	26.7555	15.1496	0.890805	0
Plce1-201	19	38597687	38598787	+	70.5384	64.1301	57.1429	55.9722	31.0905	12.4749	7.14286
As3mt-201	19	46780933	46782033	+	49.2881	24.9187	3.78788	29.3519	10.1365	0.292398	0
D19Ertd652e-207	19	47886536	47887636	-	68.5779	71.4072	47.5	25.3947	10.5952	3.14484	11.1111
AU022751-201	X	5660437	5661537	-	80.8696	51.3158	37.3188	50.8674	32.9457	4.28571	16.6667
Rhox13-001	X	35473876	35474976	+	41.7228	72.5632	56.5657	50.8489	38.5586	2.08333	9.09091
RP23-373N8.8-001	X	71039554	71040654	+	82.0262	80.6511	30.7018	37.4265	18.8868	7.70833	0
Zfx-201	X	91368139	91369239	-	1.89252	8.8514	7.22222	33.6168	0.994152	13.3692	0
Zfx-004	X	91368348	91369448	-	1.7284	9.51267	8.04598	38.0597	1.14398	15.5556	0
Zfx-006	X	91368371	91369471	-	1.79487	10.0104	8.48485	39.4309	1.22363	11.4114	0
Zfx-003	X	91368614	91369714	-	4.81482	12.753	14.3836	48.5944	1.38629	5.90717	0
Zfx-001	X	91368646	91369746	-	5.07508	12.8931	11.5942	50.4167	1.46865	6.30631	0
Otud6a-001	X	97623352	97624452	+	58.9286	65.2584	56.7	31.4035	24.6001	8.33333	0
RP23-49C8.9-001	X	98988502	98989602	-	80.2791	63.1846	48.7805	36.3889	22.619	5.47619	0
RP23-49C8.7-002	X	98988995	98990095	+	76.1339	55.6561	58.1699	43.4946	27.963	5.61486	6
RP23-49C8.7-001	X	98989025	98990125	+	76.3679	55.8914	58.1699	44.1579	28.1818	5.55383	6
Taf9b-001	X	103415140	103416240	-	55.6359	44.1069	44.4444	31.7647	22.9457	0	5
Nxf2-002	X	131498335	131499435	-	69.8574	53.1906	26.4957	39.8773	30.3885	7.2428	3.33333
Mbtps2-002	X	154006837	154007937	-	31.8116	84.0575	56.9444	38.8889	26.7544	7.29167	0
Sh3kbp1-001	X	156064204	156065304	+	12.1898	10.45	13.5417	29.7024	2.62172	0	0
