# Supplementary material for: The Dynamics of Genome-wide DNA Methylation Reprogramming in Mouse Primordial Germ Cells
Source: Mol Cell. 2012 Dec 28;48(6):849–62. doi: 10.1016/j.molcel.2012.11.001 (PMC3533687; doi:10.1016/j.molcel.2012.11.001)
Supplement: Table S5. CGI Promoters with >25% Methylation in E11.5 PGC, Relates to Figure 3 [file mmc6.xlsx]

## Sheet: CGI_promoter_above25_E11.5.txt
Table S5: CGI promoters with >25% methylation in E11.5 PGC
Promoter	Chromosome	Start	End	Strand	J1	E6.5 epiblast	E9.5	E10.5	E11.5	E13.5 male	E13.5 female
Acbd6-003	1	157404250	157405350	+	46.0663	33.581	11.8421	15.3672	27.1769	3.92857	0
Acbd6-002	1	157404256	157405356	+	45.1804	32.4799	11.25	14.8634	27.0915	3.85842	0
Acbd6-001	1	157404259	157405359	+	45.1804	32.4799	11.25	14.8634	27.0915	3.85842	0
Mael-001	1	168168775	168169875	-	47.4901	52.7961	42.1875	30.8213	38.4964	6.50685	3.0303
Fcer1g-002	1	173164370	173165470	-	75.3396	85.2332	48.3796	30.836	25.7472	2.96296	0
Fcer1g-001	1	173164396	173165496	-	77.4323	85.0836	47.549	29.9446	25.5026	3.10078	0
Vangl2-005	1	173939060	173940160	-	50.7661	76.3409	37.8788	25.3673	34.0166	5.66981	0
Cytip-007	2	58012430	58013530	-	81.7671	71.9778	45.1613	31.752	28.2669	6.52174	5.26316
Wdsub1-002	2	59716121	59717221	-	26.1688	46.7336	25	10.9556	31.0185	2.18954	0
Wdsub1-012	2	59716303	59717403	-	35.3175	45.7684	23.3333	10.8125	31.6288	2.16667	0
RP23-387F9.2-001	2	84498236	84499336	+	52.2732	70.1108	61.9792	39.5387	60.457	29.3716	0
RP23-387F9.2-002	2	84498703	84499803	+	59.5479	73.8731	65.25	45.9987	53.1353	18.6291	0
Ccdc73-001	2	104725481	104726581	+	62.8737	53.6835	41.8803	40.032	32.8461	8.09689	0
Blcap-004	2	157385643	157386743	-	43.6555	62.2367	38.8958	25.8456	33.6395	1.47808	0
Nnat-004	2	157385745	157386845	+	41.7135	61.6403	37.6458	27.57	33.3	0.411523	0
Ppp1r16b-004	2	158520871	158521971	+	70.7622	68.2533	15.5449	29.26	29.2381	1.15741	0
Spo11-003	2	172804343	172805443	+	73.6594	52.9539	50.4167	49.2502	46.9192	5.39216	0
Spo11-001	2	172804350	172805450	+	74.757	52.233	51.2097	49.2719	46.5476	5.2381	0
1700021F07Rik-201	2	173347087	173348187	+	82.7391	78.8656	28.3871	26.6937	27.9109	12.2186	0
Gnas-004	2	174122360	174123460	+	52.7083	53.9105	40.113	23.5147	31.1958	0.549451	0
Sycp2-003	2	178142027	178143127	-	50.1145	45.1415	40.7778	39.2804	27.3778	12.1245	4
Slc25a31-001	3	40511777	40512877	+	69.1093	46.0823	41.3842	30.5	29.8765	4.69231	0
1700018B24Rik-201	3	48412923	48414023	-	89.8086	61.8626	40	34.8837	51.7157	5.311	0
Hormad1-002	3	95362599	95363699	+	49.0045	64.7829	21.6667	39.0821	26.9286	6.20773	0
Hormad1-004	3	95362600	95363700	+	49.0045	64.7829	21.6667	39.0821	26.9286	6.20773	0
4930443G12Rik-201	3	108882387	108883487	+	89.7526	78.8657	34.6939	17.239	29.2049	5.89899	0
4930443G12Rik-202	3	108882417	108883517	+	89.7619	79.5944	33.3333	17.2178	29.961	6.39376	0
Pdha2-201	3	140874609	140875709	-	71.4702	74.3651	53.7037	48.8258	30.375	6.15942	0
Zzz3-202	3	152057437	152058537	+	18.9441	53.3137	57.1429	21.2164	28.257	0	0
Zzz3-004	3	152057489	152058589	+	18.1548	50.1018	53.3333	20.3323	27.2294	0	0
RP23-321M9.3-003	4	135182168	135183268	+	79.7766	76.5169	64.4048	36.4389	25.8742	7.10199	0
Prdm16-013	4	153708861	153709961	-	53.389	61.799	27.2619	25.7398	25.5882	4.0501	0
Prdm16-012	4	153708931	153710031	-	54.9471	62.7372	28.7179	25.2836	25.2143	3.87031	0
Gatad1-001	5	3647834	3648934	-	8.99869	5.54795	0.595238	0.938967	25	0	0
Usp46-005	5	74428516	74429616	-	75.1085	86.4903	37.037	18.4	33.7963	4.1585	0
Aasdh-013	5	77305592	77306692	-	72.1356	79.9991	38	29.5977	32.4762	6.94885	0
Nudt9-002	5	104474325	104475425	+	55.4762	47.281	58.6957	17.5833	26.4223	3.35317	0
Brdt-001	5	107759178	107760278	+	63.3955	49.3655	34.6154	47.9365	35.6184	10.0685	0
Brdt-003	5	107759194	107760294	+	63.3955	49.3655	34.6154	47.9365	35.6184	10.0685	0
Brdt-004	5	107759211	107760311	+	63.8419	50.5253	37.8049	48.6679	35.3314	10.4667	0
1700013N18Rik-201	5	108258272	108259372	+	46.7708	85.7052	30.3571	33.5354	26.875	1.26984	0
Vsig10-004	5	117798919	117800019	+	80.4499	74.9287	31.0303	27.3239	35.0513	7.70408	25
Kdm2b-016	5	123338489	123339589	-	64.2326	81.9177	27.0833	19.4733	29.6333	4.51247	0
Sgce-003	6	4696919	4698019	-	29.6785	52.5746	30.7986	33.6753	54.1313	4.02164	52.1277
Sgce-005	6	4696937	4698037	-	30.207	52.2554	31.8193	34.1176	54.9376	4.14118	54.2553
Sgce-008	6	4696963	4698063	-	31.001	52.3741	32.5402	35.319	55.2658	4.05244	54
Sgce-006	6	4696980	4698080	-	32.2006	52.3023	32.1714	36.026	54.9565	3.80398	54
Sgce-201	6	4697000	4698100	-	32.7751	52.4663	33.1134	36.5494	55.2139	3.77621	51.9231
Sgce-007	6	4697057	4698157	-	33.6513	53.0367	34.2908	39.1183	56.9215	4.0151	46.5517
Sgce-001	6	4697104	4698204	-	35.5076	54.2999	34.9653	39.9259	57.2654	4.50355	46.5517
Thsd7a-002	6	12505013	12506113	-	73.646	68.6536	34.9621	24.5012	29.965	3.20827	0
Figla-201	6	85966185	85967285	+	74.1326	65.1544	34.9534	23.6552	30.3976	9.21986	17.5
Snrnp27-003	6	86634385	86635485	-	27.9977	20.3502	13.5032	4.12393	29.9362	0.535045	0
Snrnp27-004	6	86634411	86635511	-	28.9632	20.9492	13.6961	4.23246	30.7981	0.55371	0
Snrnp27-001	6	86634416	86635516	-	29.2999	21.19	13.8946	4.28889	31.183	0.560224	0
Camk1-002	6	113293857	113294957	-	18.6068	17.3478	3.4188	3.18681	26.555	10.2083	0
Camk1-007	6	113293872	113294972	-	19.9427	18.2473	3.80952	3.35907	28.0303	9.25926	0
Camk1-001	6	113293878	113294978	-	19.9427	18.2473	3.80952	3.35907	28.0303	9.25926	0
AC132955.1-201	6	143169868	143170968	-	83.0152	82.749	62.3984	38.9719	26.7249	12.763	0
Usp29-202	7	6682294	6683394	+	40.2515	57.326	42.8542	45.4968	39.2703	3.42159	0
Usp29-201	7	6682452	6683552	+	42.3839	59.4154	39.7973	41.7136	32.2421	4.03128	2.17391
Peg3-201	7	6683030	6684130	-	42.3268	55.5887	42.1053	33.2468	25.5749	7.9355	2.08333
Peg3-001	7	6683032	6684132	-	42.3268	55.5887	42.1053	33.2468	25.5749	7.9355	2.08333
Tex101-201	7	25456969	25458069	-	85.3937	72.2424	67.3611	39.4778	37.9599	6.43739	0
AC157553.6-001	7	27915593	27916693	-	62.066	68.5554	49.6667	32.3414	35.6379	1.36469	0
AC139063.1-201	7	28669595	28670695	-	74.887	87.1212	51.5625	35.1852	31.875	5.24691	0
Lrfn1-202	7	29242646	29243746	+	76.0333	86.2825	24.1228	19.7101	25	2.18963	0
Slco3a1-006	7	81649121	81650221	-	91.0945	84.6994	11.1111	29.3333	31.452	15.6323	0
Inpp5f-005	7	135830060	135831160	+	79.5619	80.3923	64.6465	42.1673	26.9529	22.9277	53.8462
Inpp5f-006	7	135831003	135832103	+	81.0388	66.921	63.7681	47.2536	27.8717	4.33087	9.67742
Tex15-004	8	34626210	34627310	+	67.5405	60.0192	31.0606	16.4493	29.1667	11.3657	0
Dlc1-001	8	37796008	37797108	-	74.1699	48.7972	32.6087	17.4419	26.0784	3.80024	0
Tex12-201	9	50369315	50370415	-	60.4534	56.1531	68.5484	42.0256	28.1526	10.3219	0
Stxbp5-004	10	9517735	9518835	-	87.1131	87.444	62.6515	46.9048	27.4405	4.37352	8.33333
Stxbp5-008	10	9517866	9518966	-	86.7731	88.6026	65	51.7619	29.3685	3.75375	8.33333
Stxbp5-007	10	9517895	9518995	-	85.1984	89.2057	61.6667	51.8687	30.7549	1.21528	8.33333
Zfa-201	10	52264940	52266040	-	33.4649	47.337	55.6667	26.1515	46.0185	1.41667	11.1111
Polrmt-011	10	79199413	79200513	-	82.9304	86.5014	36.7742	17.2959	29.3617	9.33707	11.7647
Polrmt-008	10	79199428	79200528	-	82.9304	86.5014	36.7742	17.2959	29.3617	9.33707	11.7647
Fgf22-201	10	79216859	79217959	+	15.3021	15.0179	7.58929	9.57265	28.3333	1.60774	0
4921510H08Rik-201	10	97154693	97155793	+	70.6878	43.2286	21.6049	22.8986	26.0232	16.5206	0
4933416C03Rik-201	10	115550575	115551675	-	55.0648	80.2068	72.2222	56.6458	33.4483	2.73247	1.96078
4932442E05Rik-201	10	118296882	118297982	+	89.7909	93.6918	47.8846	56.3109	45.9536	4.07422	12.1212
Grb10-001	11	11926227	11927327	-	57.6871	59.7741	45.4114	44.6145	38.2626	18.6912	0
Zrsr1-001	11	22872215	22873315	+	45.0731	43.285	17.4199	30.7578	40.1272	2.91796	1.69492
Commd1-006	11	22872759	22873859	-	47.3123	49.0412	30.1961	21.9741	36.7193	0.740741	2.22222
RP23-365O24.3-001	11	24072681	24073781	-	82.0522	79.804	43.252	45.4255	26.4931	4.47917	0
RP23-365O24.3-002	11	24072724	24073824	-	81.714	81.9295	38.4127	44.4815	27.0859	5.54348	0
1200011M11Rik-202	11	86898784	86899884	-	33.8612	45.1617	13.0502	22.7778	25	8.86088	0
Hsf5-001	11	87429666	87430766	+	29.6911	34.5623	53.6232	15.102	33.6516	4.9325	0
Exoc7-005	11	116168447	116169547	-	62.2917	53.777	53.0357	31.1003	26.7094	9.83193	3.33333
Aldoart2-201	12	56665226	56666326	+	64.9466	64.4778	64.5161	55.8586	32.5024	7.43146	3.33333
AC125344.1-201	12	67385244	67386344	-	53.2677	56.7402	65.7658	47.9167	36.8548	5.875	7.35294
Hist1h2aa-001	13	24025331	24026431	+	54.7574	58.4782	68.75	50.5129	27.1825	12.9296	0
Hist1h2ba-001	13	24025925	24027025	-	52.4734	51.2785	61.9126	46.687	25.7581	7.42972	0
RP23-262C6.2-004	13	29107162	29108262	+	75.4795	59.1364	56.5854	41.5728	34.6929	4.92188	10.7143
RP23-262C6.2-003	13	29107577	29108677	+	74.5603	58.7531	48.3761	40.719	33.9986	5.56452	11.7647
Dsp-201	13	38287353	38288453	+	85.0544	91.5709	61.5591	26.5232	27.155	3.656	9.00901
Cltb-004	13	54700422	54701522	-	72.6847	75.799	58.8235	35.7143	28.006	2.90123	9.375
RP24-230J5.2-002	13	91881333	91882433	-	73.4364	62.4354	32.8283	24.9145	28.2449	0.816994	0
RP24-230J5.2-001	13	91881377	91882477	-	76.5939	66.778	31.8627	25.5417	27.559	1.76282	0
Gm7120-201	13	120276667	120277767	+	16.6405	45.4985	62.938	51.6532	44.2484	53.0942	47.3744
3110070M22Rik-201	13	120276915	120278015	-	21.6931	55.3192	66.794	58.0338	51.4923	58.2739	49
6720456H20Rik-204	14	49065027	49066127	+	5.77523	3.13307	1.64179	2.67544	26.4889	0	0
6720456H20Rik-202	14	49065057	49066157	+	5.5291	2.99383	1.57143	2.47967	26.893	0	0
6720456H20Rik-205	14	49065068	49066168	+	5.29382	2.86643	1.52778	2.39216	25.9216	0	0
6720456H20Rik-206	14	49065073	49066173	+	5.18353	2.80671	1.50685	2.33716	25.3257	0.208333	0
Mov10l1-001	15	88812339	88813439	+	67.4038	67.9102	29.1667	46.8554	38.8213	2.74194	7.14286
Olfr281-202	15	98285716	98286816	+	93.4251	75.3476	22.6667	23.75	30.2874	5.29432	0
Olfr281-201	15	98285743	98286843	+	90.9149	71.3738	19.5402	23.9286	34.9495	4.90511	0
Tmprss12-202	15	100110314	100111414	+	63.2085	79.0765	47.5	55.7395	46.75	17.7724	0
AC104862.1-201	15	101616789	101617889	-	70.6647	71.0449	8.58586	24.1307	33.8932	2.95367	0
Amhr2-002	15	102281754	102282854	+	30.2714	46.7376	28.0449	14.7799	25.1135	9.49686	0
Gtsf1-006	15	103260575	103261675	-	74.3462	88.1962	43.6012	52.4797	25.4082	17.6871	0
Wdr52-201	16	44403732	44404832	+	79.8398	83.8695	47.093	37.2147	31.9113	0.203252	0
Cd200r1-003	16	44764849	44765949	+	52.0558	53.9569	25.4167	28.3396	34.5792	5.89715	0
Cd200r1-002	16	44764939	44766039	+	55.1723	57.0556	24.596	25.9472	29.6271	6.23959	0
Dazl-201	17	50432824	50433924	-	81.2985	81.1085	91.3333	77.6755	46.9069	8.98305	2.88462
Epb4.1l3-202	17	69631039	69632139	+	86.3995	81.7225	59.2105	35.3763	36.5435	6.77645	0
Asah2-202	19	32182546	32183646	-	23.5049	26.9524	13.1579	6.98925	28.1481	7.10784	0
Plce1-201	19	38597687	38598787	+	70.5384	64.1301	57.1429	55.9722	31.0905	12.4749	7.14286
4930506M07Rik-201	19	59150490	59151590	-	81.0212	55.3978	11.1111	16.2963	30.3125	3.09524	0
AU022751-201	X	5660437	5661537	-	80.8696	51.3158	37.3188	50.8674	32.9457	4.28571	16.6667
Rhox13-001	X	35473876	35474976	+	41.7228	72.5632	56.5657	50.8489	38.5586	2.08333	9.09091
Taf1-001	X	98727073	98728173	+	7.2327	19.7017	7.37705	17.3077	28.6521	0	1.96078
Taf1-202	X	98727080	98728180	+	7.2327	19.7017	7.37705	17.3077	28.6521	0	1.96078
Taf1-005	X	98727098	98728198	+	7.2327	19.7017	7.37705	17.3077	28.6521	0	1.96078
RP23-49C8.7-002	X	98988995	98990095	+	76.1339	55.6561	58.1699	43.4946	27.963	5.61486	6
RP23-49C8.7-001	X	98989025	98990125	+	76.3679	55.8914	58.1699	44.1579	28.1818	5.55383	6
Nxf2-002	X	131498335	131499435	-	69.8574	53.1906	26.4957	39.8773	30.3885	7.2428	3.33333
Mbtps2-002	X	154006837	154007937	-	31.8116	84.0575	56.9444	38.8889	26.7544	7.29167	0
