# Supplementary material for: The Dynamics of Genome-wide DNA Methylation Reprogramming in Mouse Primordial Germ Cells
Source: Mol Cell. 2012 Dec 28;48(6):849–62. doi: 10.1016/j.molcel.2012.11.001 (PMC3533687; doi:10.1016/j.molcel.2012.11.001)
Supplement: Table S6. Transcripts within the Pluripotency and Meiosis Clusters, Relates to Figure 6 [file mmc7.xlsx]

## Sheet: Sheet1
Table S6: Transcripts within the pluripotency and meiosis clusters
Pluripotency cluster	Meiosis cluster
Prdm14-001	Lonrf2-001
Lrrfip1-203	Rad21l-001
Lefty2-001	Sycp2-001
Pycr2-201	Hmgcs2-001
Lefty1-001	Ugt8a-201
Tcfap2c-201	Slc26a7-001
Sox2-001	AI481877-001
Pitx2-003	Fgfr3-202
L1td1-002	Mxd4-001
Gjb3-002	Hfm1-201
Lin28a-001	Sdk1-001
Nanog-001	Stra8-201
Ap3b2-001	D6Mm5e-001
Dusp4-001	Iqsec1-202
Cdh1-201	Lrrn1-201
2410004A20Rik-001	Syn2-203
Enpp3-201	Zfp541-201
Tet1-001	Lypd4-001
Pecam1-201	Dmrtc2-001
Six4-202	Tex15-003
Plekhg3-201	Ccdc79-002
Esrrb-201	Foxl2-201
Tcl1-202	Osbp2-001
Nid2-201	Inca1-201
Otx2-002	Spata22-001
Notch3-001	Rhbdl3-001
	Dlx3-001
	Gm1564-001
	Rad51ap2-201
	Tdrd9-201
	Dip2c-001
	Tppp-001
	Fst-201
	Rec8-001
	Mei1-201
	Smc1b-201
	Prdm9-203
	4930528F23Rik-201
	Dnahc8-202
	Msh5-003
	Spdya-001
	1700123I01Rik-002
	Ccnb3-201
	1700013H16Rik-001
	Gm364-001
	Fmr1-009
	Tktl1-001
	Tex16-001
	Taf7l-001
